# Supplementary material for: Intra-host dynamics of co-infecting parasite genotypes in asymptomatic malaria patients
Source: Infect Genet Evol. 2018 Nov;65:414–24. doi: 10.1016/j.meegid.2018.08.018 (PMC6219893; doi:10.1016/j.meegid.2018.08.018)
Supplement: Table S1 — SNP genotyping of asymptomatic malaria infections. Serial samples from each research participant were genotyped at 24 highly polymorphic SNPs as described previously (Daniels et al., 2008). The name of each SNP consists of the chromosome on which it is found and its position on the chromosome as annotated in PlasmoDB version 5.0. For example, SNP 1 Pf_01_000130573 describes a C/T SNP located on chromosome number 1 and position 000130573 of the P. falciparum genome. "–" shows a genotyping failure and N/A = not applicable. No. of heterozygous SNPs refers to the number of loci that carry both SNP alleles. Clonality refers to the genetic complexity of malaria parasites in an infection or sample i.e. whether the infection or sample contains multiple parasite haplotypes and is multiclonal (M) or a single parasite haplotype (S) and is monoclonal. Serial samples from the same study participant are shown using the same color scheme. Highlighted in red are SNP data for laboratory control parasites. Serial blood samples from the same individual were categorized as exhibiting rapid genotype turnover if they harbored different alleles at one or more loci or else if some serial samples carried two or more heterozygous (mixed) SNPs at loci that were monomorphic in other serial samples. These data demonstrate marked changes in the genetic composition of asymptomatic infections over seven consecutive days of blood sampling. These data add to the growing weight of evidence demonstrating that a single malaria-infected blood sample may not accurately capture overall parasite diversity within the host because it may only capture snapshots of time within a complex mixture of parasite haplotypes. [file mmc1.xlsx]

## Sheet: Table S1
Table S1. SNP genotyping of asymptomatic malaria infections. Serial samples from each research participant were genotyped at 24 highly polymorphic SNPs as described previously (Daniels et al., 2008). The name of each SNP consists of the chromosome on which it is found and its position on the chromosome as annotated in PlasmoDB version 5.0. For example, SNP 1 Pf_01_000130573 describes a C/T SNP lo…
Research Participant ID	Day of blood sampling	Sample ID	SNP 1 Pf_01_000130573	SNP 2 Pf_01_000539044	SNP 3 Pf_02_000842803	SNP 4 Pf_04_000282592	SNP 5 Pf_05_000931601	SNP 6 Pf_06_000145472	SNP 7 Pf_06_000937750	SNP 8 Pf_07_000277104	SNP 9 Pf_07_000490877	SNP 10 Pf_07_000545046	SNP 11 Pf_07_000657939	SNP 12 Pf_07_000671839	SNP 13 Pf_07_000683772	SNP 14 Pf_07_000792356	SNP 15 Pf_07_001415182	SNP 16 Pf_08_000613716	SNP 17 Pf_09_000634010	SNP 18 Pf_10_000082376	SNP 19 Pf_10_001403751	SNP 20 Pf_11_000117114	SNP 21 Pf_11_000406215	SNP 22 Pf_13_000158614	SNP 23 Pf_13_001429265	SNP 24 Pf_14_000755729	No. of heterozygous SNPs	Clonality of sample / infection	Infection Dynamics
MW1	1	1	C/T	A	C/T	C/T	C/G	C/G	A	A/G	A/T	C/T	C/T	A/G	C/T	A	A/C	A/C	C	A	A/C	G	A/C	C/T	T	G	16	M	Genotype Turnover
MW1	2	2	C/T	A	C/T	T	C/G	C/G	A/G	G	A/T	C/T	C/T	A/G	C	A/C	A/C	A/C	C	A	A/C	A/G	A/C	C/T	G/T	G	17	M
MW1	3	3	C/T	A	C/T	T	C/G	C/G	A	G	A/T	C/T	C/T	A/G	C/T	A/C	A/C	A/C	C	A	A/C	A/G	A/C	C/T	T	G	16	M
MW1	4	4	C/T	A	C/T	T	C/G	C/G	A	A/G	A/T	C/T	C/T	A/G	C	A/C	A/C	A/C	C	A	A/C	A	A/C	C/T	G/T	G	16	M
MW1	5	5	C/T	A	T	T	C	C/G	A	A/G	A/T	C/T	C/T	A/G	C	A	A	C	C	A	A/C	A/G	A/C	C/T	T	G	11	M
MW1	6	6	C/T	A	C/T	C/T	C/G	C/G	A/G	A/G	A/T	C/T	C/T	A/G	C/T	A/C	A/C	A/C	C	A	A/C	A/G	A/C	C/T	G/T	G	20	M
MW1	7	7	C/T	A/G	C/T	C/T	C	C/G	A/G	A/G	A/T	C/T	C/T	A/G	C/T	A/C	A/C	A/C	C	A	A/C	A/G	A/C	C/T	G/T	G	20	M
MW2	1	8	C/T	A	C/T	T	C/G	C/G	A/G	G	A/T	C/T	T	G	C/T	A/C	A/C	A/C	C/T	A/T	A/C	A/G	A/C	C/T	G/T	G/T	19	M	Genotype Turnover
MW2	2	9	C/T	A	C/T	T	C/G	C/G	A/G	G	A/T	C/T	T	G	C/T	A/C	A/C	A/C	C/T	A/T	C	A/G	A	C/T	T	G	15	M
MW2	3	10	T	A	C/T	T	C	C/G	A/G	G	A	C/T	T	G	C	A/C	C	A/C	C	A/T	C	A/G	A/C	C/T	T	G	10	M
MW2	4	11	T	A	C	T	C	C/G	A/G	G	A/T	C/T	C/T	G	C/T	A/C	C	A/C	C	A/T	A/C	A/G	A/C	C/T	T	G	13	M
MW2	5	12	T	A	C	T	C	C/G	A/G	G	A	C/T	T	G	C/T	A/C	C	C	T	A/T	A/C	A/G	C	C/T	T	G	9	M
MW2	6	13	T	A	C/T	T	C/G	C/G	A/G	G	A/T	C	C/T	G	C/T	A/C	C	A/C	C	A/T	A/C	A/G	A/C	C/T	T	G	13	M
MW2	7	14	T	A/G	C/T	T	C/G	C/G	A/G	G	A	C	T	G	C/T	A/C	C	C	C	A/T	A/C	A/G	C	C/T	T	G	11	M
MW3	1	15	C/T	A	C/T	C/T	C	C/G	A/G	A/G	A	T	C/T	A/G	C/T	A	C	A/C	C	A/T	A	A/G	C	C	G/T	G	12	M	No Genotype Turnover
MW3	2	16	C/T	A	C/T	C/T	C	C/G	A/G	A/G	A	T	C	A/G	C/T	A	C	A/C	C	A/T	A	A/G	C	C	G/T	G	11	M
MW3	3	17	C/T	A	C/T	C/T	C	C/G	A/G	A/G	A	T	C	A/G	C/T	A	C	A/C	C	A/T	A	A/G	C	C	G/T	G	12	M
MW3	4	18	C/T	A	C/T	C/T	C	C/G	A/G	A/G	A	T	C	A/G	C/T	A	C	A/C	C	A/T	A	A/G	C	C	G/T	G	12	M
MW3	5	19	C/T	A	C/T	C/T	C	C/G	A/G	A/G	A	T	C/T	A/G	C/T	A	C	A/C	C	A/T	A	A/G	C	C	G/T	G	12	M
MW3	6	20	C/T	A	C/T	C/T	C	C/G	A/G	A/G	A	T	C	A/G	C/T	A	C	A/C	C	A/T	A	A/G	C	C	G/T	G	12	M
MW3	7	21	C/T	A	C/T	C/T	C	C/G	A/G	A/G	A	T	C	A/G	C/T	A	C	A/C	C	A/T	A	A/G	C	C	G/T	G	12	M
MW4	1	22	T	A	T	C	C	G	A	G	A	C	T	A	C	C	A	C	T	A	C	A	C	C	T	G	0	S	No Genotype Turnover
MW4	2	23	T	A	T	C	C	G	A	G	A	C	T	A	C	C	A	C	T	A	C	A	C	C	T	G	0	S
MW4	3	24	T	A	T	C	C	G	A	G	A	C	T	A	C	C	A	C	T	A	C	A	C	C	T	G	0	S
MW4	4	25	T	A	T	C	C	G	A	G	A	C	T	A	C	C	A	C	T	A	C	A	C	C	T	G	0	S
MW4	5	26	T	A	T	C	C	G	A	G	A	C	T	A	C	C	A	C	T	A	C	A	C	C	T	G	0	S
MW4	6	27	T	A	T	C	C	G	A	G	A	C	T	A	C	C	A	C	T	A	C	A	C	C	T	G	0	S
MW4	7	28	T	A	T	C	C	G	A	G	A	C	T	A	C	C	A	C	T	A	C	A	C	C	T	G	0	S
MW5	1	29	C	A	C/T	C	C	C/G	A/G	G	A/T	C	C/T	A/G	C	A	A	C	T	A	A/C	A	A	C	T	G	7	M	Genotype Turnover
MW5	2	30	C	A	C/T	C	C	C/G	A/G	G	A/T	C	C/T	A/G	C	A	A	C	T	A	A/C	A	A	C	T	G	7	M
MW5	3	31	C	A	C/T	C	C	G	G	G	A/T	C/T	C	A	C	A	A	C	T	A	A/C	A	A	C	T	G	4	M
MW5	4	32	C	A	C/T	C	C	C/G	A/G	G	A/T	C	C/T	A/G	C	A	A	C	T	A	A/C	A	A	C	T	G	7	M
MW5	5	33	C	A	C/T	C	C	C/G	A/G	G	A/T	C	C/T	A/G	C	A	A	C	T	A	A/C	A	A	C	T	G	7	M
MW5	6	34	C	A	C/T	C	C	G	G	G	A/T	C/T	C	A	C	A	A	C	T	A	A/C	A	A	C	T	G	4	M
MW5	7	35	C	A	C/T	C	C	G	G	G	A/T	C/T	C	A	C	A	A	C	T	A	A/C	A	A	C	T	G	4	M
MW6	1	36	T	A	T	C	C	C	A	G	A	C	C	G	C	A	A	C	C	A	A	G	C	C	T	G	0	S	No Genotype Turnover
MW6	2	37	T	A	T	C	C	C	A	G	A	C	C	G	C	A	A	C	C	A	A	G	C	C	T	G	0	S
MW6	3	38	T	A	T	C	C	C	A	G	A	C	C	G	C	A	A	C	C	A	A	G	C	C/T	T	G	1	S
MW6	4	39	T	A	T	C	C	C	A	G	A	C	C	G	C	A	A	C	C	A	A	G	C	C	T	G	0	S
MW6	5	40	T	A	T	C	C	C	A	G	A	C	C	G	C	A	A	C	C	A	A	G	C	C/T	T	G	1	S
MW6	6	41	T	A	T	C	C	C	A	G	A	C	C	G	C	A	A	C	C	A	A	G	C	C	T	G	0	S
MW6	7	42	T	A	T	C	C	C	A	G	A	C	C	G	C	A	A	C	C	A	A	G	C	C/T	T	G	1	S
MW7	1	43	T	A	C	T	C	C/G	A/G	A/G	A/T	C/T	C/T	A/G	C/T	A/C	A/C	C	C/T	A	A/C	A/G	A/C	C/T	G/T	G	16	M	Genotype Turnover
MW7	2	44	T	A	C	T	C	C/G	A/G	A/G	A/T	C/T	C/T	A/G	C/T	A/C	A/C	C	C/T	A	A/C	A/G	A/C	C/T	G/T	G	16	M
MW7	3	45	T	A	C	T	C	C/G	A/G	A/G	A/T	C/T	C/T	A/G	C/T	A/C	A/C	A/C	C/T	A	A/C	A/G	A/C	C/T	G/T	G	17	M
MW7	4	46	T	A	C	T	C	C/G	A/G	A/G	A/T	C/T	C/T	A/G	C/T	A/C	A/C	C	C/T	A	A/C	A/G	A/C	C/T	G/T	G	16	M
MW7	5	47	T	A	C	T	C	C	A/G	G	A/T	C/T	C/T	A/G	C/T	A/C	C	C	C/T	A	A/C	A/G	A	C/T	G/T	G	12	M
MW7	6	48	T	A	C/T	C/T	C	C/G	A/G	G	A/T	C/T	C/T	A/G	C/T	A/C	C	A/C	C/T	A	A/C	A/G	A/C	C/T	G/T	G	17	M
MW7	7	49	T	A	C	T	C	C	A/G	G	A/T	C/T	C/T	A/G	C/T	A/C	C	C	C/T	A	A/C	A/G	A	C/T	G/T	G	12	M
MW8	1	50	C/T	A	C	C/T	G	G	A/G	G	A	C/T	C	G	C/T	A	A/C	C	C	A	A/C	A	C	T	T	G	7	M	Genotype Turnover
MW8	2	51	C	A	C	C/T	G	G	A/G	G	A	C/T	C	G	C/T	A	A/C	C	C	A	A/C	A	C	T	T	G	6	M
MW8	3	52	C	A	C	C/T	G	G	A/G	G	A	C/T	C	G	C/T	A	A/C	C	C	A	A/C	A	C	T	T	G	6	M
MW8	4	53	C	A	C	C/T	C/G	G	A/G	G	A	C/T	C	G	C/T	A	C	C	C	A	A/C	A/G	C	T	T	G	7	M
MW8	5	54	C	A	C	C/T	C/G	C/G	A/G	G	A	C/T	C	A/G	C/T	A	A/C	C	C	A/T	A/C	A	A/C	C/T	T	G	12	M
MW8	6	55	T	A	C	C/T	C/G	C/G	A/G	G	A/T	C/T	C/T	A/G	T	A/C	C	A/C	C/T	A	A/C	A/G	A/C	C/T	G/T	G	16	M
MW8	7	56	C/T	A	C/T	C	C/G	C/G	A/G	G	A	C/T	C	G	C/T	A/C	A/C	A/C	C/T	A/T	A	A/G	A/C	C/T	T	G	15	M
MW9	1	57	T	A	T	C/T	C/G	C/G	A	A/G	A/T	C/T	C/T	G	C	A	C	A/C	T	A	A	A/G	A/C	C	T	G	10	M	Genotype Turnover
MW9	2	58	C/T	A	C	T	C/G	C	A	G	A/T	C/T	C/T	A/G	C	A	C	A/C	T	A	A	A/G	A/C	C/T	G/T	G	11	M
MW9	3	59	C/T	A	C	C/T	C/G	C	A	G	A/T	C/T	C/T	A/G	C	A	C	A/C	C/T	A	A/C	A/G	A/C	C/T	G/T	G	14	M
MW9	4	60	C	A	C/T	T	C/G	C	A	A/G	A/T	C/T	C/T	A/G	C	A	C	A/C	C/T	A	A/C	A/G	A/C	C/T	G/T	G	14	M
MW9	5	61	C	A/G	C	C/T	C/G	C	A	G	A/T	C/T	C/T	A/G	C	A	C	A/C	C/T	A	A/C	A/G	A/C	C/T	G/T	G	14	M
MW9	6	62	C	A	C	C/T	C/G	C	A	A/G	A/T	C/T	C/T	A/G	C	A	C	A/C	C/T	A	A/C	G	A/C	C/T	G/T	G	13	M
MW9	7	63	C	A	C/T	C/T	C/G	C	A	G	A/T	C/T	C/T	A	C	A	C	A/C	C	A	A/C	G	A	T	G/T	G	9	M
MW10	1	64	C/T	A	C	T	C/G	C/G	A/G	G	A	C/T	C/T	A/G	C/T	A	C	A	C	A/T	A	A/G	A/C	C/T	T	G	12	M	Genotype Turnover
MW10	2	65	C/T	A	C	T	C	C/G	A/G	G	A/G	C/T	C/T	A/G	C/T	A	C	A/C	C	T	A	A/G	A/C	C/T	T	G	12	M
MW10	3	66	C/T	A	C	T	C	C/G	A/G	G	A/T	C/T	C/T	A/G	C/T	A	C	A/C	C	A/T	A	A/G	A/C	C/T	T	G	13	M
MW10	4	67	C/T	A	C	T	C/G	C/G	A/G	A/G	A/T	C/T	C/T	A/G	C/T	A	C	A/C	C	A/T	A	A/G	A/C	C/T	T	G	15	M
MW10	5	68	C/T	A	C	T	C/G	C	A/G	G	A	C/T	C/T	A/G	C/T	A	C	A/C	C/T	A/T	A	A/G	A/C	C/T	G/T	G	14	M
MW10	6	69	C/T	A	C	T	C/G	C	A/G	G	A/T	C/T	C/T	A/G	C/T	A	C	C	C/T	A/T	A	A/G	A/C	C/T	G/T	G	14	M
MW10	7	70	C/T	A	C	T	C/G	C	A/G	A/G	A/T	C/T	C/T	A/G	C/T	A	A/C	C	C/T	A/T	A/C	A/G	A/C	C/T	G/T	G	17	M
MW11	1	71	C/T	A	C/T	T	C	C/G	A/G	A/G	A/T	C/T	C/T	A/G	C	A/C	A/C	A/C	C/T	A/T	A/C	A/G	A/C	C/T	G/T	G	19	M	Genotype Turnover
MW11	2	72	T	A	C	T	C	C/G	A/G	G	A/T	C/T	C/T	A/G	C	C	A/C	A/C	T	A/T	A	A/G	A/C	C/T	G/T	G	13	M
MW11	3	73	T	A	C/T	T	C	C/G	A/G	G	A/T	C/T	C/T	A/G	C/T	A/C	C	C	C/T	A/T	A/C	A/G	A/C	C/T	G/T	G	16	M
MW11	5	74	C/T	A	C/T	T	C	C/G	A/G	A/G	A/T	C/T	C/T	A/G	C	A/C	A/C	A/C	C/T	A/T	A/C	A/G	A/C	C/T	G/T	G	19	M
MW11	6	75	C/T	A	C/T	T	C	C/G	A/G	A/G	A/T	C/T	C/T	A/G	C	A/C	A/C	A/C	C/T	A/T	A/C	A/G	A/C	C/T	G/T	G	19	M
MW11	7	76	C/T	A	C/T	T	C	C/G	A/G	A/G	A/T	C/T	C/T	A/G	C	A/C	A/C	A/C	C/T	A/T	A/C	A/G	A/C	C/T	G/T	G	19	M
MW12	1	77	T	A	C/T	T	C	C/G	A	A/G	A/T	C/T	C/T	A/G	C	A/C	C	A/C	C	A/T	A/C	G	A/C	C/T	T	G	13	M	Genotype Turnover
MW12	2	78	T	A	C/T	T	C	C/G	A	A/G	A/T	C/T	C/T	A/G	C	A/C	C	A/C	C	A/T	A/C	G	A/C	C/T	T	G	13	M
MW12	3	79	T	A	C/T	T	C	C/G	A	A/G	A/T	C/T	C/T	A/G	C	A/C	C	A/C	C	A/T	A/C	G	A/C	C/T	T	G	13	M
MW12	4	80	C/T	A	C/T	T	C	C/G	A	A/G	A/T	C/T	C/T	A/G	C	A/C	C	A/C	C	A/T	A/C	G	A/C	C/T	T	G	14	M
MW12	5	81	T	A	C	T	C	C	A	A/G	A/T	C/T	C	G	C	A/C	C	A/C	C	T	A/C	G	A/C	C/T	T	G	8	M
MW12	6	82	C/T	A	C	C/T	C	C	A/G	A/G	A/T	C/T	C/T	G	C	A/C	C	A/C	C	A/T	A/C	A/G	A/C	C/T	T	G	14	M
MW12	7	83	C	A	C	T	C	C	A/G	A/G	A/T	C/T	C/T	A/G	C	A/C	C	A/C	C	A/T	A/C	G	A/C	C/T	T	G	12	M
MW13	1	84	T	A/G	C	C/T	C/G	C	A	A/G	A	C/T	C/T	A/G	T	A/C	C	A/C	T	A	A/C	G	A/C	C	T	G	11	M	Genotype Turnover
MW13	2	85	T	A/G	C	C/T	C/G	C	A	A	A	C/T	C	A/G	C/T	A/C	C	C	C/T	A	A/C	G	A/C	C/T	T	G	11	M
MW13	3	86	T	A/G	C	C/T	C/G	C	A	A/G	A	C/T	C/T	A/G	T	A/C	C	A/C	T	A	A/C	G	A/C	C	T	G	11	M
MW13	4	87	T	A/G	C	C/T	C/G	C	A	A/G	A	C/T	C/T	A/G	T	A/C	C	A/C	T	A	A/C	G	A/C	C	T	G	11	M
MW13	5	88	T	A/G	C	C/T	C	C	A	A/G	A	C/T	C	A/G	T	A/C	C	A/C	T	A	A/C	G	A/C	C	T	G	9	M
MW13	6	89	T	A/G	C	C/T	C/G	C	A	A/G	A	C/T	C/T	A/G	C/T	A/C	C	A/C	T	A	A/C	G	A/C	C	T	G	12	M
MW13	7	90	T	A/G	C	C/T	C/G	C	A	A/G	A	C/T	C/T	A/G	T	A/C	C	A/C	T	A	A/C	G	A/C	C	T	G	11	M
MW14	1	91	C/T	A/G	C	C/T	C/G	C/G	A	A/G	A/T	C/T	C	A/G	C/T	A/C	C	C	C	T	A/C	G	A/C	C/T	G/T	G	15	M	Genotype Turnover
MW14	2	92	C/T	A	C	C/T	C/G	C/G	A	A/G	A/T	C/T	C/T	A/G	C/T	A/C	C	A/C	C	T	A/C	G	A/C	C/T	G/T	G	16	M
MW14	3	93	C/T	A	C	C/T	C/G	C/G	A	A/G	A/T	C/T	C/T	A/G	C/T	A/C	C	A/C	C	T	A/C	G	A/C	C/T	G/T	G	16	M
MW14	4	94	C/T	A/G	C	C/T	C/G	C/G	A	A/G	A/T	C/T	C/T	A/G	C/T	A/C	C	A/C	C	T	A/C	G	C	C/T	G/T	G	16	M
MW14	5	95	C/T	A	C	C/T	C/G	C/G	A	A/G	A/T	C/T	C/T	A/G	C/T	A/C	C	A/C	C	T	A/C	G	A/C	C/T	G/T	G	16	M
MW14	6	96	C/T	A	C	C/T	C/G	C/G	A	A/G	A	C/T	C/T	A/G	C/T	A/C	C	A/C	C	T	A/C	G	C	C/T	G/T	G	14	M
MW14	7	97	C/T	A	C	C	C/G	C/G	A	A/G	A/T	C/T	C/T	A/G	C/T	A/C	C	A/C	C	T	A/C	G	A/C	C/T	G/T	G	15	M
MW15	1	98	T	A/G	C/T	T	C/G	C/G	A/G	A/G	A	C/T	C/T	A/G	C/T	A/C	A/C	C	C/T	A	A/C	A	A/C	C/T	G/T	G	17	M	Genotype Turnover
MW15	2	99	T	A	C/T	T	C/G	C/G	A/G	G	A	C/T	T	A/G	C	C	C	A/C	C/T	A	A/C	A	A/C	C/T	G/T	G	12	M
MW15	3	100	T	A	C	T	C/G	C	A/G	G	A	C/T	C/T	G	C	C	C	A/C	C	A	A/C	A	A/C	C/T	G	G	8	M
MW15	4	101	T	A	C	T	C/G	C/G	A/G	G	A	T	T	A/G	C	C	C	A/C	C/T	A/T	A/C	A	A/C	T	G	G	9	M
MW15	5	102	T	A	C	C/T	C	C	A/G	G	A	C/T	C/T	A/G	C	C	C	C	C	A/T	A/C	A	A	C/T	G/T	G	9	M
MW15	6	103	T	A	C/T	T	C	C/G	A/G	G	A	T	T	G	C	C	C	A/C	C/T	A/T	A/C	A	A/C	T	G	G	8	M
MW15	7	104	T	A	C/T	T	C	C	G	G	A	T	C/T	G	C	C	C	C	C	A	A/C	A	A	T	G/T	G	4	M
MW16	1	105	C	A	C	C/T	C	C	A/G	A/G	A	C/T	C	A/G	C	A	A	C	C	A	A/C	A	C	C	G	G	6	M	Genotype Turnover
MW16	2	106	C/T	A	C/T	C/T	C	C	A/G	A/G	A	C/T	C	A/G	C	A	A	C	C	A	A/C	A/G	A/C	C/T	G/T	G	12	M
MW16	3	107	C	A	C	C/T	C	C	A/G	A/G	A	C/T	C	A/G	C	A	A	C	C	A	A/C	A	C	C	G	G	6	M
MW16	4	108	C	A	C	C/T	C	C	A/G	A/G	A	C/T	C	A/G	C	A	A	C	C	A	A/C	A/G	A/C	C/T	G/T	G	10	M
MW16	5	109	C	A	C/T	C/T	C	C	A/G	A/G	A	C/T	C	G	C	A	A	C	C	A	A/C	A	A/C	C	G/T	G	8	M
MW16	6	110	C	A	C	C/T	C	C	A/G	A/G	A	C	C	A/G	C	A	A	C	C	A	A/C	A	C	C/T	G	G	6	M
MW16	7	111	C	A	C/T	T	C	C	A/G	A/G	A	C/T	C	A/G	C	A	A/C	C	C	A	A	A/G	A/C	C/T	G/T	G	10	M
MW17	1	112	T	A	C	T	C	C	G	A	A	T	T	A	C	A	A	A	C	A	A	A	A	T	T	G	0	S	Genotype Turnover
MW17	2	113	T	A	C	T	C	C	G	A	A	T	T	A	C	A	A	A	C	A	A	A	A	T	T	G	0	S
MW17	3	114	T	A	C	T	C	C	G	A	A	T	T	A	C	A	A	A	C	A	A	A	A	T	T	G	0	S
MW17	4	115	T	A	C	T	C	C	G	A	A	T	T	A	C	A	A	A	C	A	A	A	A	T	G/T	G	1	S
MW17	5	116	T	A	C	T	C	C	G	A	A	T	T	A	C	A	A	A	C	A	A	A	A	T	T	G	0	S
MW17	6	117	T	A	C	T	C	C	G	A	A	T	C	A	C	A	A	A	C	A	A	G	A	T	T	G	0	S
MW17	7	118	T	A	C	T	C	C	G	A	A	T	C/T	A	C	A	A	A	C	A	A	A	A	T	T	G	1	S
MW18	1	119	T	A	C	T	C/G	C	A	G	A	C	C	G	T	A	C	A	T	T	C	G	A	T	G	G	1	S	Genotype Turnover
MW18	2	120	T	A	C	T	C/G	C	A	G	A	C	C	G	T	A	C	A	C/T	A/T	C	G	A/C	T	G/T	G	5	M
MW18	3	121	T	A	C	T	C/G	C	A	G	A	C	C	G	C/T	A	A/C	A	C/T	A/T	C	G	A	C/T	G/T	G	7	M
MW18	4	122	T	A	C/T	T	C/G	C/G	A	G	A	C	C/T	G	T	A	A/C	A	T	A/T	A/C	G	A/C	C/T	T	G	9	M
MW18	5	123	T	A	C/T	T	C/G	C/G	A	G	A	C	C/T	G	T	A	A/C	A	T	A/T	C	G	A	T	G/T	G	7	M
MW18	6	124	T	A	C	T	C/G	C	A	G	A	C	C	G	C	A	C	A	T	A/T	C	G	A	C/T	G/T	G	4	M
MW18	7	125	T	A	C/T	T	C/G	C	A	G	A	C	C/T	G	C/T	A	C	A	C	A/T	C	G	A	T	G	G	5	M
MW19	1	126	C	A	C/T	T	C	C/G	G	A/G	A/T	C	C/T	G	C	C	A/C	C	C	A	A	G	A/C	C/T	G/T	G	9	M	Genotype Turnover
MW19	2	127	C	A	C/T	T	C	C/G	G	A/G	A/T	C	C/T	G	C	C	A/C	C	C	A	A	G	A/C	C/T	T	G	8	M
MW19	3	128	C	A	C/T	T	C	C/G	G	A/G	A/T	C/T	C/T	G	C	C	A/C	C	C	A	A	G	A/C	C/T	G/T	G	10	M
MW19	4	129	C	A	C/T	T	C	C/G	G	A/G	A/T	C	C/T	G	C	C	A/C	C	C/T	A	A	G	A/C	C/T	G/T	G	10	M
MW19	5	130	C	A	C	T	C	C/G	G	G	A/T	C	C/T	G	C	C	A	C	C/T	A	A	G	A/C	C	G/T	G	6	M
MW19	6	131	C	A	C	T	C	C	G	A/G	A/T	C/T	C/T	G	C	C	A/C	C	C/T	A	A	G	A/C	C	G/T	G	8	M
MW19	7	132	C	A	C	T	C	C	G	G	A/T	C	C/T	G	C	C	A	C	C/T	A	A	G	A/C	C	T	G	4	M
MW20	1	133	T	A	T	T	C	G	A	G	A	T	C	G	C	A	C	C	C	A	A	G	A	T	T	G	0	S	Genotype Turnover
MW20	2	134	T	A	T	T	C/G	G	A	G	A	T	C	G	C	A	C	C	C	A	A	G	A	T	T	G	1	S
MW20	3	135	T	A	T	T	G	G	A	G	A	T	C	G	C	A	C	C	C	A	A	G	A	T	G	G	0	S
MW20	4	136	T	A	T	T	C	G	A	G	A	T	C	G	C	A	C	C	C	A	A	G	A	T	T	G	0	S
MW20	5	137	T	A	T	T	C/G	G	A	G	A	T	C	G	C	A	C	C	C	A	A	G	A	T	T	G	1	S
MW20	6	138	T	A	T	T	C	G	A	G	A	T	C	G	C	A	C	C	C	A	A	G	A	T	T	G	0	S
MW20	7	139	T	A	T	T	G	G	A	G	A	T	C	G	C	A	C	C	C	A	A	G	A	T	G	G	0	S
MW21	1	140	T	A	C/T	T	C/G	G	G	G	A	C	C	A	C	A	C	A	C	A	A/C	G	C	C/T	G	G	4	M	Genotype Turnover
MW21	2	141	T	A	C/T	T	C/G	G	G	G	A	C	C	A	C	A	C	A	C	A	A/C	G	A/C	C/T	G/T	G	6	M
MW21	3	142	T	A	T	T	G	G	G	G	A	C	C	A	C	A	A/C	A	C	A	A/C	G	C	C	G	G	2	M
MW21	4	143	T	A	C/T	T	C/G	G	G	G	A	C	C	A	C	A	A/C	A	C	A	A/C	G	C	C/T	G/T	G	6	M
MW21	5	144	T	A	C/T	T	G	G	G	G	A	C	C	A	C	A	A/C	A	C	A	A/C	A	A/C	C	G/T	G	5	M
MW21	6	145	T	A	C/T	T	C/G	C/G	G	G	A	C/T	C/T	G	C	A/C	C	A	C	A	A	A/G	A/C	C/T	G/T	G	10	M
MW21	7	146	C	A	C/T	T	C/G	G	G	G	A	T	C/T	G	C	C	C	C	C/T	A	A	A	A/C	C/T	G/T	G	7	M
MW22	1	147	C	A	C/T	C/T	C/G	C/G	A/G	G	A	C/T	C/T	A/G	C/T	A	C	A/C	C	A/T	A/C	A/G	A/C	C/T	G/T	G	16	M	Genotype Turnover
MW22	2	148	C	A	C/T	C	C/G	C/G	A/G	G	A	C/T	C/T	A	C/T	A	C	C	C	A/T	A	G	A/C	C/T	G/T	G	11	M
MW22	3	149	C	A	C/T	C/T	C/G	C/G	A/G	G	A	C/T	C/T	A/G	C/T	A	C	A/C	C	A/T	A	G	A/C	C/T	G/T	G	14	M
MW22	4	150	C	A	C/T	C/T	C/G	C/G	A/G	G	A	C/T	C/T	A/G	C/T	A	C	A/C	C	A/T	A	G	A/C	C/T	G/T	G	14	M
MW22	5	151	C	A	C/T	C	C	C/G	A/G	G	A	C/T	C/T	A/G	C/T	A	C	C	C	A/T	A	A/G	A/C	C/T	G/T	G	12	M
MW22	6	152	C	A	T	C	C	C/G	A	G	A	C/T	C/T	A	C	A	C	C	C	A/T	A	G	C	C	G/T	G	5	M
MW22	7	153	C	A	C/T	C/T	C/G	C/G	A/G	G	A	C/T	C/T	A/G	C/T	A	C	C	C	A/T	A	G	C	C/T	G/T	G	12	M
MW23	1	154	T	A	C	T	C	C	A	G	A	T	C/T	A	T	A	C	C	C	A	A/C	G	A/C	C	G	G	3	M	Genotype Turnover
MW23	2	155	T	A	C	T	C	C	A	G	A	T	T	A	T	A	C	C	C	A	C	G	A	C	G	G	0	S
MW23	3	156	T	A	C	T	C	C	A	G	A	T	T	A	T	A	C	C	C	A	C	G	A	C	G/T	G	1	S
MW23	4	157	T	A	C	T	C	C/G	A	G	A	T	T	A/G	T	A/C	C	C	C	A	A/C	G	A/C	C/T	G/T	G	7	M
MW23	5	158	T	A	C	T	C	C/G	A	G	A	T	C/T	A/G	T	A/C	C	C	C	A	A	G	A/C	C/T	G/T	G	7	M
MW23	6	159	T	A	C	C	C	C/G	A	G	A	T	C/T	G	C/T	A/C	C	C	C	A	A/C	G	C	C/T	G/T	G	7	M
MW23	7	160	T	A	C/T	T	C/G	C/G	A	G	A/T	C/T	C	A	C	A/C	A/C	C	C	A	A	A	A/C	C/T	G/T	G	10	M
MW24	1	161	T	A	C	T	C	G	G	A	T	T	T	G	C	C	C	C	C	A	A	G	C	T	T	G	0	S	Genotype Turnover
MW24	2	162	T	A	C	T	C/G	G	G	A	T	T	T	G	C	C	C	C	C	A	A	A	C	T	G/T	G	2	M
MW24	3	163	T	A	C	T	C	G	G	A	T	T	C	G	C	C	C	C	C	A	A	A	C	T	T	G	0	S
MW24	4	164	T	A	C	C/T	C/G	C/G	A	A/G	A	C/T	C/T	–	T	C	C	C	C/T	A	A	A	A/C	C/T	G/T	G	10	M
MW24	5	165	T	A	C	T	C/G	C/G	A/G	G	A/T	C	C/T	A	C	A/C	C	C	C	A	A	A	A/C	C/T	G/T	G	9	M
MW24	6	166	T	A	C	C/T	C/G	G	A/G	G	A/T	C	C/T	A	C	A/C	C	C	C	A	A	A	A/C	C/T	G/T	G	9	M
MW24	7	167	T	A	C/T	T	C	C/G	A/G	G	A	T	C/T	G	C/T	C	C	C	C	A	A	G	A/C	T	G/T	G	7	M
MW25	1	168	T	A	C	T	C	G	A	G	T	T	C/T	A	C	A/C	C	C	C	A	A	G	A	T	G/T	G	3	M	Genotype Turnover
MW25	2	169	T	A	C	T	C	G	A	G	A	T	C/T	A	C	A	C	C	C	A	A	G	A	T	G/T	G	2	M
MW25	3	170	T	A	C	T	C	C/G	A	G	T	T	C/T	A	C	A/C	C	C	C	A	A	G	A	C/T	G/T	G	5	M
MW25	4	171	T	A	C	T	C	G	A	G	T	T	C/T	A	C	A	C	C	C	A	A	G	A	C/T	G/T	G	3	M
MW25	5	172	T	A	C	T	C	C/G	A	G	A/T	T	C/T	A	C/T	A	C	C	C	A	A	G	A	C/T	G/T	G	6	M
MW25	6	173	T	A	C	T	C	C/G	A	G	T	T	C/T	A	C	A	C	C	C	A	A	G	A	T	G/T	G	3	M
MW25	7	174	T	A	C	T	C	C/G	A	G	A/T	T	C/T	A	C/T	A/C	C	C	C	A	A	G	A	C/T	G/T	G	7	M
3D7	N/A	N/A	C	G	C	T	C	C	G	G	A	C	T	G	C	A	C	C	C	A	A	G	A	T	T	G	0	S	N/A
DD2	N/A	N/A	T	A	T	C	C	G	A	A	T	T	T	A	T	C	A	A	T	A	C	A	A	C	G	T	0	S	N/A
R033	N/A	N/A	C	A	T	T	G	C	A	G	A	C	T	–	C	A	C	C	T	T	A	G	A	T	T	G	0	S	N/A
W2	N/A	N/A	T	A	T	C	C	G	G	A	T	T	T	A	T	C	A	A	T	A	C	A	A	C	G	T	0	S	N/A
HB3	N/A	N/A	T	G	C	C	C	C	A	G	A	T	C	A	C	A	A	C	T	A	A	G	T	T	T	T	0	S	N/A
K1	N/A	N/A	C	G	C	T	C	G	G	A	T	T	T	A	T	C	C	C	T	A	C	G	C	C	G	T	0	S	N/A
