# Supplementary material for: Intra-host dynamics of co-infecting parasite genotypes in asymptomatic malaria patients
Source: Infect Genet Evol. 2018 Nov;65:414–24. doi: 10.1016/j.meegid.2018.08.018 (PMC6219893; doi:10.1016/j.meegid.2018.08.018)
Supplement: Table S2 — SNP genotyping of parasite clones. Parasite clones isolated from all serial blood samples were genotyped at 24 highly polymorphic single nucleotide polymorphisms (SNPs) as described previously (Daniels et al., 2008).The name of each SNP consists of the chromosome on which it is found and its position on the chromosome as annotated in PlasmoDB version 5.0. For example, SNP 1 Pf_01_000130573 is a C/T SNP located on chromosome number 1 and position 000130573 of the P. falciparum genome. A parasite haplotype refers to a set of SNP alleles, which are inherited together as a unit. Clonality denotes the genetic complexity of a sample i.e. whether the sample contains multiple parasite genotypes (M) or a single parasite genotype (S). "–" shows a genotyping failure result and N/A = not applicable. No. of heterozygous SNPs refers to the number of loci that carry both SNP alleles. Parasite clones isolated from same individual are shown in blue, green or yellow. Highlighted in red are SNP genotype data for laboratory control parasites. These data show a much higher genetic diversity of parasites in asymptomatic malaria infections than previously assumed. [file mmc2.xlsx]

## Sheet: Table 2
Table S2. SNP genotyping of parasite clones. Parasite clones isolated from all serial blood samples were genotyped at 24 highly polymorphic single nucleotide polymorphisms (SNPs) as described previously (Daniels et al., 2008).The name of each SNP consists of the chromosome on which it is found and its position on the chromosome as annotated in PlasmoDB version 5.0. For example, SNP 1 Pf_01_000130…
Research Participant ID	Day of blood sampling	Sample ID	Parasite Haplotype	SNP 1 Pf_01_000130573	SNP 2 Pf_01_000539044	SNP 3 Pf_02_000842803	SNP 4 Pf_04_000282592	SNP 5 Pf_05_000931601	SNP 6 Pf_06_000145472	SNP 7 Pf_06_000937750	SNP 8 Pf_07_000277104	SNP 9 Pf_07_000490877	SNP 10 Pf_07_000545046	SNP 11 Pf_07_000657939	SNP 12 Pf_07_000671839	SNP 13 Pf_07_000683772	SNP 14 Pf_07_000792356	SNP 15 Pf_07_001415182	SNP 16 Pf_08_000613716	SNP 17 Pf_09_000634010	SNP 18 Pf_10_000082376	SNP 19 Pf_10_001403751	SNP 20 Pf_11_000117114	SNP 21 Pf_11_000406215	SNP 22 Pf_13_000158614	SNP 23 Pf_13_001429265	SNP 24 Pf_14_000755729	No. of heterozygous SNPs	Clonality of sample
MW1	1	MW1-d1-10	MW1-d1-hap01	T	A	T	T	G	C	A	G	A	C	T	A	C	A	A	A	C	A	C	A	A/C	T	T	G	1	S
MW1	1	MW1-d1-01	MW1-d1-hap05	C	A	C	T	C	G	A	G	A	T	C	G	C	A	A	A	C	A	C	G	C	T	T	G	0	S
MW1	1	MW1-d1-12	MW1-d1-hap05	C	A	C	T	C	G	A	G	A	T	C	G	C	A	A	A	C	A	C	G	C	T	T	G	0	S
MW1	1	MW1-d1-14	MW1-d1-hap05	C	A	C	T	C	G	A	G	A	T	C	G	C	A	A	A	C	A	C	G	C	T	T	G	0	S
MW1	1	MW1-d1-16	MW1-d1-hap05	C	A	C	T	C	G	A	G	A	T	C	G	C	A	A	A	C	A	C	A	C	T	T	G	0	S
MW1	1	MW1-d1-02	MW1-d1-hap05	C	A	C	T	C	G	A	G	A	T	C	G	C	A	A	A	C	A	C	G	C	T	T	G	0	S
MW1	1	MW1-d1-21	MW1-d1-hap05	C	A	C	T	C	G	A	G	A	T	C	G	C	A	A	A	C	A	C	G	C	T	T	G	0	S
MW1	1	MW1-d1-23	MW1-d1-hap05	C	A	C	T	C	G	A	G	A	T	C	G	C	A	A	A	C	A	C	G	C	T	T	G	0	S
MW1	1	MW1-d1-15	MW1-d1-hap10	C	A	C	T	C	C	A	G	A	T	C	G	C	A	A	A	C	A	C	G	C	C	T	G	0	S
MW1	1	MW1-d1-22	MW1-d1-hap10	C	A	C	T	C	C	A	G	A	T	C	G	C	A	A	A	C	A	C	G	C	C	T	G	0	S
MW1	1	MW1-d1-04	MW1-d1-hap10	C	A	T	T	C	C	A	G	A	T	C	G	C	A	A	A	C	A	C	G	C	C	T	G	0	S
MW1	1	MW1-d1-05	MW1-d1-hap10	C	A	C	T	C	C	A	G	A	T	C	G	C	A	A	A	C	A	C	G	C	C	T	G	0	S
MW1	1	MW1-d1-17	MW1-d1-hap11	C	A	C	T	C	C	A	G	A	T	C	G	C	A	A	A	C	A	C	A	A	C	T	G	0	S
MW1	1	MW1-d1-18	MW1-d1-hap11	C	A	C	T	C	C	A	A	A	T	C	G	C	A	A	A	C	A	C	A	A	C	T	G	0	S
MW1	1	MW1-d1-30	MW1-d1-hap11	C	A	C	T	C	C	A	G	A	T	C	G	C	A	A	A	C	A	C	A	A	C	T	G	0	S
MW1	1	MW1-d1-24	MW1-d1-hap12	C	A	T	T	C	C	A	G	A	T	C	G	C	A	A	A	C	A	C	A	A	C	T	G	0	S
MW1	1	MW1-d1-09	MW1-d1-hap12	C	A	T	T	C	C	A	G	A	C	C	G	C	A	A	A	C	A	C	A	A	C	T	G	0	S
MW1	1	MW1-d1-03	MW1-d1-hap12	C	A	T	T	C	C	A	G	A	C/T	C	G	C	A	A	A	C	A	C	A	A	C	T	G	1	S
MW1	1	MW1-d1-31	MW1-d1-hap12	C	A	T	T	C	C	A	G	A	C/T	C	G	C	A	A	A	C	A	C	A	A	C	T	G	1	S
MW1	1	MW1-d1-20	MW1-d1-hap02	T	A	T	T	G	C	A	G	A	C	T	A	C	A	A	A	C	A	C	G	C	T	T	G	0	S
MW1	1	MW1-d1-25	MW1-d1-hap13	T	A	T	T	C	G	A	G	T	T	T	G	T	A	C	A	C	A	C	G	A	T	T	G	0	S
MW1	1	MW1-d1-29	MW1-d1-hap13	T	A	T	T	C	G	A	G	T	T	T	G	T	A	C	A	C	A	C	G	A	T	T	G	0	S
MW1	1	MW1-d1-07	MW1-d1-hap14	T	A	C	T	C	G	A	G	T	T	T	G	T	A	C	A	C	A	C	G	C	T	T	G	0	S
MW1	1	MW1-d1-19	MW1-d1-hap04	T	A	C	T	C	C	A	A	A	C	C	G	T	A	A	C	C	T	C	G	C	T	T	G	0	S
MW1	1	MW1-d1-28	MW1-d1-hap04	T	A	T	T	C	C	A	A	A	C	C	G	T	A	A	C	C	T	C	G	C	T	T	G	0	S
MW1	1	MW1-d1-13	MW1-d1-hap04	T	A	T	T	C	C	A	A	A	C	C	G	T	A	A	A/C	C	T	C	G	C	T	T	G	1	S
MW1	1	MW1-d1-06	N/A	T	A	T	T	C	G	A	G	T	T	T	G	C/T	A	C	A	C	A	C	G	A/C	C/T	T	G	3	M
MW1	1	MW1-d1-08	N/A	C/T	A	C	T	C	C/G	A	A/G	A	C/T	C	G	C/T	A	A	A/C	C	A	C	G	C	T	T	G	6	M
MW1	1	MW1-d1-11	N/A	C	A	C	T	C	C/G	A	G	A	T	C	G	C	A	A	A	C	A	C	G	C	C/T	T	G	2	M
MW1	1	MW1-d1-26	N/A	C/T	A	C/T	T	C/G	C/G	A	G	A	C/T	C/T	A/G	C	A	A	A	C	A	C	G	C	T	T	G	7	M
MW1	1	MW1-d1-27	N/A	T	A	T	C/T	C	C/G	A/G	G	T	T	T	G	C/T	A	A/C	A/C	C	A	A/C	A/G	A/C	T	G/T	G	10	M
MW1	2	MW1-d2-17	MW1-d2-hap01	T	A	T	T	G	C	A	G	A	C	T	A	C	A	A	A	C	A	C	A	A/C	T	T	G	1	S
MW1	2	MW1-d2-19	MW1-d2-hap05	C	A	C	T	C	G	A	G	A	T	C	G	C	A	A	A	C	A	C	G	C	T	T	G	0	S
MW1	2	MW1-d2-21	MW1-d2-hap05	C	A	C	T	C	G	A	G	A	T	C	G	C	A	A	A	C	A	C	G	C	T	T	G	0	S
MW1	2	MW1-d2-24	MW1-d2-hap05	C	A	C	T	C	G	A	G	A	T	C	G	C	A	A	A	C	A	C	A	C	T	T	G	0	S
MW1	2	MW1-d2-03	MW1-d2-hap05	C	A	C	T	C	G	A	G	A	T	C	G	C	A	A	A	C	A	C	G	C	T	T	G	0	S
MW1	2	MW1-d2-04	MW1-d2-hap05	C	A	C	T	C	G	A	G	A	T	C	G	C	A	A	A	C	A	C	G	C	T	T	G	0	S
MW1	2	MW1-d2-06	MW1-d2-hap05	C	A	C	T	C	G	A	G	A	T	C	G	C	A	A	A	C	A	C	G	C	T	T	G	0	S
MW1	2	MW1-d2-16	MW1-d2-hap05	C	A	C	T	C	G	A	A/G	A	T	C	G	C	A	A	A	C	A	C	G	C	T	T	G	1	S
MW1	2	MW1-d2-22	MW1-d2-hap10	C	A	C	T	C	C	A	G	A	T	C	G	C	A	A	A	C	A	C	G	C	C	T	G	0	S
MW1	2	MW1-d2-05	MW1-d2-hap10	C	A	C	T	C	C	A	G	A	T	C	G	C	A	A	A	C	A	C	G	C	C	T	G	0	S
MW1	2	MW1-d2-15	MW1-d2-hap10	C	A	T	T	C	C	A	G	A	T	C	G	C	A	A	A	C	A	C	G	C	C	T	G	0	S
MW1	2	MW1-d2-27	MW1-d2-hap10	C	A	C	T	C	C	A	G	A	T	C	G	C	A	A	A	C	A	C	G	C	C	T	G	0	S
MW1	2	MW1-d2-25	MW1-d2-hap11	C	A	C	T	C	C	A	G	A	T	C	G	C	A	A	A	C	A	C	A	A	C	T	G	0	S
MW1	2	MW1-d2-26	MW1-d2-hap11	C	A	C	T	C	C	A	A	A	T	C	G	C	A	A	A	C	A	C	A	A	C	T	G	0	S
MW1	2	MW1-d2-13	MW1-d2-hap11	C	A	C	T	C	C	A	G	A	T	C	G	C	A	A	A	C	A	C	A	A	C	T	G	0	S
MW1	2	MW1-d2-07	MW1-d2-hap12	C	A	T	T	C	C	A	G	A	T	C	G	C	A	A	A	C	A	C	A	A	C	T	G	0	S
MW1	2	MW1-d2-02	MW1-d2-hap02	T	A	T	T	G	C	A	G	A	C	T	A	C	A	A	A	C	A	C	G	C	T	T	G	0	S
MW1	2	MW1-d2-08	MW1-d2-hap13	T	A	T	T	C	G	A	G	T	T	T	G	T	A	C	A	C	A	C	G	A	T	T	G	0	S
MW1	2	MW1-d2-12	MW1-d2-hap13	T	A	T	T	C	G	A	G	T	T	T	G	T	A	C	A	C	A	C	G	A	T	T	G	0	S
MW1	2	MW1-d2-14	MW1-d2-hap14	T	A	C	T	C	G	A	G	T	T	T	G	T	A	C	A	C	A	C	G	C	T	T	G	0	S
MW1	2	MW1-d2-01	MW1-d2-hap04	T	A	C	T	C	C	A	A	A	C	C	G	T	A	A	C	C	T	C	G	C	T	T	G	0	S
MW1	2	MW1-d2-11	MW1-d2-hap04	T	A	T	T	C	C	A	A	A	C	C	G	T	A	A	C	C	T	C	G	C	T	T	G	0	S
MW1	2	MW1-d2-20	MW1-d2-hap04	T	A	T	T	C	C	A	A	A	C	C	G	T	A	A	A/C	C	T	C	G	C	T	T	G	1	S
MW1	2	MW1-d2-09	N/A	T	A	T	C/T	C	C/G	A	G	T	T	T	G	C/T	A	A	A/C	C	A	A/C	A/G	A/C	T	G/T	G	8	M
MW1	2	MW1-d2-10	N/A	T	A	T	T	C	G	A	G	T	T	T	G	C/T	A	C	A	C	A	C	G	A/C	C/T	T	G	3	M
MW1	2	MW1-d2-18	N/A	C	A	C	T	C	C/G	A	G	A	T	C	G	C	A	A	A	C	A	C	G	C	C/T	T	G	2	M
MW1	3	MW1-d3-20	MW1-d3-hap08	C	A	T	T	C	G	A	G	A	T	T	G	C	A	A	A	C	A	C	G	C	T	T	G	0	S
MW1	3	MW1-d3-03	MW1-d3-hap08	C	A	T	T	C	G	A	G	A	T	T	G	C	A	A	A	C	A	C	G	C	T	T	G	0	S
MW1	3	MW1-d3-15	MW1-d3-hap06	C	A	T	T	C	G	A	G	A	T	C	G	C	A	A	A	C	A	C	G	C	T	T	G	0	S
MW1	3	MW1-d3-18	MW1-d3-hap06	C	A	T	T	C	G	A	G	A	T	C	G	C	A	A	A	C	A	C	G	C	T	T	G	0	S
MW1	3	MW1-d3-24	MW1-d3-hap06	C	A	T	T	C	G	A	G	A	T	C	G	C	A	A	A	C	A	C	G	C	T	T	G	0	S
MW1	3	MW1-d3-01	MW1-d3-hap06	C	A	T	T	C	G	A	G	A	T	C	G	C	A	A	A	C	A	C	G	C	T	T	G	0	S
MW1	3	MW1-d3-05	MW1-d3-hap06	C	A	T	T	C	G	A	G	A	T	C	G	C	A	A	A	C	A	C	G	C	T	T	G	0	S
MW1	3	MW1-d3-09	MW1-d3-hap06	C	A	T	T	C	G	A	G	A	T	C	G	C	A	A	A	C	A	C	G	C	T	T	G	0	S
MW1	3	MW1-d3-12	MW1-d3-hap13	T	A	T	T	C	G	A	G	T	T	T	G	T	A	C	A	C	A	C	G	A	T	T	G	0	S
MW1	3	MW1-d3-13	MW1-d3-hap13	T	A	T	T	C	G	A	G	T	T	T	G	T	A	C	A	C	A	C	G	A	T	T	G	0	S
MW1	3	MW1-d3-14	MW1-d3-hap13	T	A	T	T	C	G	A	G	T	T	T	G	T	A	C	A	C	A	C	G	A	T	T	G	0	S
MW1	3	MW1-d3-17	MW1-d3-hap13	T	A	T	T	C	G	A	G	T	T	T	G	T	A	C	A	C	A	C	G	A	T	T	G	0	S
MW1	3	MW1-d3-19	MW1-d3-hap13	T	A	T	T	C	G	A	G	T	T	T	G	T	A	C	A	C	A	C	G	A	T	T	G	0	S
MW1	3	MW1-d3-02	MW1-d3-hap13	T	A	T	T	C	G	A	G	T	T	T	G	T	A	C	A	C	A	C	G	A	T	T	G	0	S
MW1	3	MW1-d3-21	MW1-d3-hap13	T	A	T	T	C	G	A	G	T	T	T	G	T	A	C	A	C	A	C	G	A	T	T	G	0	S
MW1	3	MW1-d3-26	MW1-d3-hap13	T	A	T	T	C	G	A	G	T	T	T	G	T	A	C	A	C	A	C	G	A	T	T	G	0	S
MW1	3	MW1-d3-25	MW1-d3-hap13	T	A	T	T	C	G	A	G	T	T	T	G	T	A	C	A	C	A	C	G	A	T	T	G	0	S
MW1	3	MW1-d3-06	MW1-d3-hap13	T	A	T	T	C	G	A	G	T	T	T	G	T	A	C	A	C	A	C	G	A	T	T	G	0	S
MW1	3	MW1-d3-07	MW1-d3-hap13	T	A	T	T	C	G	A	G	T	T	T	G	T	A	C	A	C	A	C	G	A	T	T	G	0	S
MW1	3	MW1-d3-08	MW1-d3-hap13	T	A	T	T	C	G	A	G	T	T	T	G	T	A	C	A	C	A	C	G	A	T	T	G	0	S
MW1	3	MW1-d3-10	MW1-d3-hap15	T	A	T	T	C	G	A	G	T	T	T	G	T	A	C	A	C	A	C	A	C	T	T	G	0	S
MW1	3	MW1-d3-04	MW1-d3-hap15	T	A	T	T	C	G	A	G	T	T	T	G	T	A	C	A	C	–	C	A	C	T	T	G	0	S
MW1	3	MW1-d3-11	N/A	C/T	A	T	T	C/G	C/G	A	G	A	C/T	C/T	A/G	C	A	A	A	C	A	C	G	C	T	T	G	6	M
MW1	3	MW1-d3-16	N/A	C/T	A	T	T	C	G	A	G	–	T	–	G	C/T	A	A/C	A	C	A	C	G	C	T	T	G	3	M
MW1	3	MW1-d3-22	N/A	C/T	A	T	T	C	C/G	A	G	A	T	C	G	C	A	A	A	C	A	C	G	C	T	T	G	2	M
MW1	3	MW1-d3-23	N/A	T	A	T	T	C	G	A	G	T	T	T	G	T	A	C	A	C	A	C	A/G	A/C	T	T	G	2	M
MW1	4	MW1-d4-17	MW1-d4-hap09	T	A	T	T	C	G	A	G	T	T	C	G	C	A	A	C	C	A	C	G	C	T	T	G	0	S
MW1	4	MW1-d4-16	MW1-d4-hap09	T	A	T	T	C	G	A	G	T	T	T	G	C	A	A	C	C	A	C	G	C	T	T	G	0	S
MW1	4	MW1-d4-05	MW1-d4-hap07	C	A	T	T	C	G	A	G	A	T	C	G	C	A	C	A	C	A	C	G	C	T	T	G	0	S
MW1	4	MW1-d4-01	MW1-d4-hap06	C	A	T	T	C	G	A	G	A	T	C	G	C	A	A	A	C	A	C	G	C	T	T	G	0	S
MW1	4	MW1-d4-12	MW1-d4-hap06	C	A	T	T	C	G	A	G	A	T	C	G	C	A	A	A	C	A	C	G	C	T	T	G	0	S
MW1	4	MW1-d4-11	MW1-d4-hap03	T	A	T	T	G	C	A	G	A	C	T	G	T	A	C	–	C	A	C	A	C	T	T	G	0	S
MW1	4	MW1-d4-14	MW1-d4-hap03	T	A	T	T	G	C	A	G	A	C	T	G	T	A	C	–	C	A	C	A	C	T	T	G	0	S
MW1	4	MW1-d4-08	MW1-d4-hap13	T	A	T	T	C	G	A	G	T	T	T	G	T	A	C	A	C	A	C	G	A	T	T	G	0	S
MW1	4	MW1-d4-02	MW1-d4-hap13	T	A	T	T	C	G	A	G	T	T	T	G	T	A	C	A	C	A	C	G	A	T	T	G	0	S
MW1	4	MW1-d4-03	MW1-d4-hap13	T	A	T	T	C	G	A	G	T	T	T	G	T	A	C	A	C	A	C	G	A	T	T	G	0	S
MW1	4	MW1-d4-06	MW1-d4-hap13	T	A	T	T	C	G	A	G	T	T	T	G	T	A	C	A	C	A	C	G	A	T	T	G	0	S
MW1	4	MW1-d4-19	MW1-d4-hap13	T	A	T	T	C	G	A	G	T	T	T	G	T	A	C	A	C	A	C	G	A	T	T	G	0	S
MW1	4	MW1-d4-20	MW1-d4-hap13	T	A	T	T	C	G	A	G	T	T	T	G	T	A	C	A	C	A	C	G	A	T	T	G	0	S
MW1	4	MW1-d4-21	MW1-d4-hap13	T	A	T	T	C	G	A	G	T	T	T	G	T	A	C	A	C	A	C	G	A	T	T	G	0	S
MW1	4	MW1-d4-22	MW1-d4-hap13	T	A	T	T	C	G	A	G	T	T	T	G	T	A	C	A	C	A	C	G	A	T	T	G	0	S
MW1	4	MW1-d4-23	MW1-d4-hap13	T	A	T	T	C	G	A	G	T	T	T	G	T	A	C	A	C	A	C	G	A	T	T	G	0	S
MW1	4	MW1-d4-24	MW1-d4-hap13	T	A	T	T	C	G	A	G	T	T	T	G	T	A	C	A	C	A	C	G	A	T	T	G	0	S
MW1	4	MW1-d4-04	MW1-d4-hap13	T	A	T	T	C	G	A	G	T	T	T	G	T	A	C	A	C	A	C	G	A/C	T	T	G	1	S
MW1	4	MW1-d4-13	MW1-d4-hap15	T	A	T	T	C	G	A	G	T	T	T	G	T	A	C	A	C	A	C	A	C	T	T	G	0	S
MW1	4	MW1-d4-15	MW1-d4-hap15	T	A	T	T	C	G	A	G	T	T	T	G	T	A	C	C	C	A	C	A	C	T	T	G	0	S
MW1	4	MW1-d4-18	MW1-d4-hap15	T	A	T	T	C	G	A	G	T	T	T	G	T	A	C	A	C	A	C	A	C	T	T	G	0	S
MW1	4	MW1-d4-09	MW1-d4-hap16	C	A	T	T	C	G	A	G	A	T	T	G	T	A	C	A	C	A	C	A	C	T	T	G	0	S
MW1	4	MW1-d4-10	MW1-d4-hap17	C	A	T	T	C	G	A	G	A	T	T	G	T	A	C	C	C	A	C	G	A	T	T	G	0	S
MW1	4	MW1-d4-07	N/A	C	A	T	T	C	G	A	G	A	C/T	C/T	G	C/T	A	C	C	C	A	C	G	A/C	T	T	G	4	M
MW1	5	MW1-d5-20	MW1-d5-hap01	T	A	T	T	G	C	A	G	A	C	T	A	C	A	A	A	C	A	C	A	A/C	T	T	G	1	S
MW1	5	MW1-d5-04	MW1-d5-hap05	C	A	C	T	C	G	A	G	A	T	C	G	C	A	A	A	C	A	C	G	C	T	T	G	0	S
MW1	5	MW1-d5-06	MW1-d5-hap05	C	A	C	T	C	G	A	G	A	T	C	G	C	A	A	A	C	A	C	G	C	T	T	G	0	S
MW1	5	MW1-d5-08	MW1-d5-hap05	C	A	C	T	C	G	A	G	A	T	C	G	C	A	A	A	C	A	C	G	C	T	T	G	0	S
MW1	5	MW1-d5-22	MW1-d5-hap05	C	A	C	T	C	G	A	G	A	T	C	G	C	A	A	A	C	A	C	G	C	T	T	G	0	S
MW1	5	MW1-d5-24	MW1-d5-hap05	C	A	C	T	C	G	A	G	A	T	C	G	C	A	A	A	C	A	C	G	C	T	T	G	0	S
MW1	5	MW1-d5-27	MW1-d5-hap05	C	A	C	T	C	G	A	G	A	T	C	G	C	A	A	A	C	A	C	A	C	T	T	G	0	S
MW1	5	MW1-d5-28	MW1-d5-hap05	C	A	C	T	C	G	A	G	A	T	C	G	C	A	A	A	C	A	C	G	C	T	T	G	0	S
MW1	5	MW1-d5-19	MW1-d5-hap05	C	A	C	T	C	G	A	A/G	A	T	C	G	C	A	A	A	C	A	C	G	C	T	T	G	1	S
MW1	5	MW1-d5-07	MW1-d5-hap10	C	A	C	T	C	C	A	G	A	T	C	G	C	A	A	A	C	A	C	G	C	C	T	G	0	S
MW1	5	MW1-d5-15	MW1-d5-hap10	C	A	T	T	C	C	A	G	A	T	C	G	C	A	A	A	C	A	C	G	C	C	T	G	0	S
MW1	5	MW1-d5-16	MW1-d5-hap10	C	A	C	T	C	C	A	G	A	T	C	G	C	A	A	A	C	A	C	G	C	C	T	G	0	S
MW1	5	MW1-d5-25	MW1-d5-hap10	C	A	C	T	C	C	A	G	A	T	C	G	C	A	A	A	C	A	C	G	C	C	T	G	0	S
MW1	5	MW1-d5-01	MW1-d5-hap11	C	A	C	T	C	C	A	G	A	T	C	G	C	A	A	A	C	A	C	A	A	C	T	G	0	S
MW1	5	MW1-d5-02	MW1-d5-hap11	C	A	C	T	C	C	A	A	A	T	C	G	C	A	A	A	C	A	C	A	A	C	T	G	0	S
MW1	5	MW1-d5-14	MW1-d5-hap11	C	A	C	T	C	C	A	G	A	T	C	G	C	A	A	A	C	A	C	A	A	C	T	G	0	S
MW1	5	MW1-d5-09	MW1-d5-hap12	C	A	T	T	C	C	A	G	A	T	C	G	C	A	A	A	C	A	C	A	A	C	T	G	0	S
MW1	5	MW1-d5-26	MW1-d5-hap12	C	A	T	T	C	C	A	G	A	C/T	C	G	C	A	A	A	C	A	C	A	A	C	T	G	1	S
MW1	5	MW1-d5-05	MW1-d5-hap02	T	A	T	T	G	C	A	G	A	C	T	A	C	A	A	A	C	A	C	G	C	T	T	G	0	S
MW1	5	MW1-d5-10	MW1-d5-hap13	T	A	T	T	C	G	A	G	T	T	T	G	T	A	C	A	C	A	C	G	A	T	T	G	0	S
MW1	5	MW1-d5-13	MW1-d5-hap13	T	A	T	T	C	G	A	G	T	T	T	G	T	A	C	A	C	A	C	G	A	T	T	G	0	S
MW1	5	MW1-d5-18	MW1-d5-hap14	T	A	C	T	C	G	A	G	T	T	T	G	T	A	C	A	C	A	C	G	C	T	T	G	0	S
MW1	5	MW1-d5-03	MW1-d5-hap04	T	A	C	T	C	C	A	A	A	C	C	G	T	A	A	C	C	T	C	G	C	T	T	G	0	S
MW1	5	MW1-d5-12	MW1-d5-hap04	T	A	T	T	C	C	A	A	A	C	C	G	T	A	A	C	C	T	C	G	C	T	T	G	0	S
MW1	5	MW1-d5-23	MW1-d5-hap04	T	A	T	T	C	C	A	A	A	C	C	G	T	A	A	A/C	C	T	C	G	C	T	T	G	1	S
MW1	5	MW1-d5-11	N/A	T	A	T	C/T	C	C/G	A	G	T	T	T	G	C/T	A	A	A/C	C	A	A/C	A/G	A/C	T	G/T	G	8	M
MW1	5	MW1-d5-17	N/A	T	A	T	T	C	G	A	G	T	T	T	G	C/T	A	C	A	C	A	C	G	A/C	C/T	T	G	3	M
MW1	5	MW1-d5-21	N/A	C	A	C	T	C	C/G	A	G	A	T	C	G	C	A	A	A	C	A	C	G	C	C/T	T	G	2	M
MW1	6	MW1-d6-23	MW1-d6-hap09	T	A	T	T	C	G	A	G	T	T	C	G	C	A	A	C	C	A	C	G	C	T	T	G	0	S
MW1	6	MW1-d6-14	MW1-d6-hap07	C	A	T	T	C	G	A	G	A	T	C	G	C	A	C	A	C	A	C	G	C	T	T	G	0	S
MW1	6	MW1-d6-10	MW1-d6-hap06	C	A	T	T	C	G	A	G	A	T	C	G	C	A	A	A	C	A	C	G	C	T	T	G	0	S
MW1	6	MW1-d6-20	MW1-d6-hap06	C	A	T	T	C	G	A	G	A	T	C	G	C	A	A	A	C	A	C	G	C	T	T	G	0	S
MW1	6	MW1-d6-19	MW1-d6-hap03	T	A	T	T	G	C	A	G	A	C	T	G	T	A	C	–	C	A	C	A	C	T	T	G	0	S
MW1	6	MW1-d6-01	MW1-d6-hap13	T	A	T	T	C	G	A	G	T	T	T	G	T	A	C	A	C	A	C	G	A	T	T	G	0	S
MW1	6	MW1-d6-11	MW1-d6-hap13	T	A	T	T	C	G	A	G	T	T	T	G	T	A	C	A	C	A	C	G	A	T	T	G	0	S
MW1	6	MW1-d6-12	MW1-d6-hap13	T	A	T	T	C	G	A	G	T	T	T	G	T	A	C	A	C	A	C	G	A	T	T	G	0	S
MW1	6	MW1-d6-15	MW1-d6-hap13	T	A	T	T	C	G	A	G	T	T	–	G	T	A	C	A	C	A	C	G	A	T	T	G	0	S
MW1	6	MW1-d6-04	MW1-d6-hap13	T	A	T	T	C	G	A	G	T	T	T	G	T	A	C	A	C	A	C	G	A	T	T	G	0	S
MW1	6	MW1-d6-05	MW1-d6-hap13	T	A	T	T	C	G	A	G	T	T	T	G	T	A	C	A	C	A	C	G	A	T	T	G	0	S
MW1	6	MW1-d6-06	MW1-d6-hap13	T	A	T	T	C	G	A	G	T	T	T	G	T	A	C	A	C	A	C	G	A	T	T	G	0	S
MW1	6	MW1-d6-07	MW1-d6-hap13	T	A	T	T	C	G	A	G	T	T	T	G	T	A	C	A	C	A	C	G	A	T	T	G	0	S
MW1	6	MW1-d6-08	MW1-d6-hap13	T	A	T	T	C	G	A	G	T	T	T	G	T	A	C	A	C	A	C	G	A	T	T	G	0	S
MW1	6	MW1-d6-09	MW1-d6-hap13	T	A	T	T	C	G	A	G	T	T	T	G	T	A	C	A	C	A	C	G	A	T	T	G	0	S
MW1	6	MW1-d6-13	MW1-d6-hap13	T	A	T	T	C	G	A	G	T	T	T	G	T	A	C	A	C	A	C	G	A/C	T	T	G	1	S
MW1	6	MW1-d6-21	MW1-d6-hap13	T	A	T	T	C	G	A	G	T	T	T	G	T	A	C	A	C	A	C	G	A/C	T	T	G	1	S
MW1	6	MW1-d6-02	MW1-d6-hap15	T	A	T	T	C	G	A	G	T	T	T	G	T	A	C	A	C	A	C	A	C	T	T	G	0	S
MW1	6	MW1-d6-22	MW1-d6-hap15	T	A	T	T	C	G	A	G	T	T	T	G	T	A	C	C	C	A	C	A	C	T	T	G	0	S
MW1	6	MW1-d6-03	MW1-d6-hap15	T	A	T	T	C	G	A	G	T	T	T	G	T	A	C	A	C	A	C	A	C	T	T	G	0	S
MW1	6	MW1-d6-17	MW1-d6-hap16	C	A	T	T	C	G	A	G	A	T	T	G	T	A	C	A	C	A	C	A	C	T	T	G	0	S
MW1	6	MW1-d6-18	MW1-d6-hap17	C	A	T	T	C	G	A	G	A	T	T	G	T	A	C	C	C	A	C	G	A	T	T	G	0	S
MW1	6	MW1-d6-16	N/A	C	A	T	T	C	G	A	G	A	C/T	C/T	G	C/T	A	C	C	C	A	C	G	A/C	T	T	G	4	M
MW1	7	MW1-d7-01	MW1-d7-hap09	T	A	T	T	C	G	A	G	T	T	C	G	C	A	A	C	C	A	C	G	C	T	T	G	0	S
MW1	7	MW1-d7-21	MW1-d7-hap09	C	A	T	T	C	G	A	G	T	T	C	G	C	A	A	C	C	A	C	G	C	T	T	G	0	S
MW1	7	MW1-d7-07	MW1-d7-hap09	C	A	T	T	C	G	A	G	T	T	C	G	C	A	A	C	C	A	C	G	C	T	T	G	0	S
MW1	7	MW1-d7-08	MW1-d7-hap09	T	A	T	T	C	G	A	G	T	T	C	G	C	A	A	C	C	A	C	G	C	T	T	G	0	S
MW1	7	MW1-d7-18	MW1-d7-hap08	C	A	T	T	C	G	A	G	A	T	T	G	C	A	A	C	C	A	C	G	C	T	T	G	0	S
MW1	7	MW1-d7-22	MW1-d7-hap08	C	A	T	T	C	G	A	G	A	T	T	G	C	A	A	C	C	A	C	G	C	T	T	G	0	S
MW1	7	MW1-d7-24	MW1-d7-hap08	C	A	T	T	C	G	A	G	A	T	T	G	C	A	A	C	C	A	C	G	C	T	T	G	0	S
MW1	7	MW1-d7-27	MW1-d7-hap08	C	A	T	T	C	G	A	G	A	T	T	G	C	A	A	C	C	A	C	G	C	T	T	G	0	S
MW1	7	MW1-d7-29	MW1-d7-hap08	C	A	T	T	C	G	A	G	A	T	T	G	C	A	A	C	C	A	C	G	C	T	T	G	0	S
MW1	7	MW1-d7-15	MW1-d7-hap06	C	A	T	T	C	G	A	G	A	T	C	G	C	A	A	C	C	A	C	G	C	T	T	G	0	S
MW1	7	MW1-d7-20	MW1-d7-hap06	C	A	T	T	C	G	A	G	A	T	C	G	C	A	A	C	C	A	C	G	C	T	T	G	0	S
MW1	7	MW1-d7-06	MW1-d7-hap06	C	A	T	T	C	G	A	G	A	T	C	G	C	A	A	C	C	A	C	G	C	T	T	G	0	S
MW1	7	MW1-d7-23	MW1-d7-hap06	C	A	T	T	C	G	A	G	A	T	C	G	C	A	A	C	C	A	C	G	C	T	T	G	0	S
MW1	7	MW1-d7-25	MW1-d7-hap06	C	A	T	T	C	G	A	G	A	T	C	G	C	A	A	C	C	A	C	G	C	T	T	G	0	S
MW1	7	MW1-d7-26	MW1-d7-hap06	C	A	T	T	C	G	A	G	A	T	C	G	C	A	A	C	C	A	C	G	C	T	T	G	0	S
MW1	7	MW1-d7-28	MW1-d7-hap06	C	A	T	T	C	G	A	G	A	T	C	G	C	A	A	C	C	A	C	G	C	T	T	G	0	S
MW1	7	MW1-d7-14	MW1-d7-hap13	T	A	T	T	C	G	A	G	T	T	T	G	T	A	C	A	C	A	C	G	A	T	T	G	0	S
MW1	7	MW1-d7-16	MW1-d7-hap13	T	A	T	T	C	G	A	G	T	T	T	G	T	A	C	A	C	A	C	G	A	T	T	G	0	S
MW1	7	MW1-d7-17	MW1-d7-hap13	T	A	T	T	C	G	A	G	T	T	T	G	T	A	C	A	C	A	C	G	A	T	T	G	0	S
MW1	7	MW1-d7-19	MW1-d7-hap13	T	A	T	T	C	G	A	G	T	T	T	G	T	A	C	A	C	A	C	G	A	T	T	G	0	S
MW1	7	MW1-d7-10	MW1-d7-hap13	T	A	T	T	C	G	A	G	T	T	T	G	T	A	C	A	C	A	C	G	A	T	T	G	0	S
MW1	7	MW1-d7-13	MW1-d7-hap13	T	A	T	T	C	G	A	G	T	T	T	G	T	A	C	A	C	A	C	G	A	T	T	G	0	S
MW1	7	MW1-d7-03	MW1-d7-hap13	T	A	T	T	C	G	A	G	T	T	T	G	T	A	C	A	C	A	C	G	A	T	T	G	0	S
MW1	7	MW1-d7-04	MW1-d7-hap13	T	A	T	T	C	G	A	G	T	T	T	G	T	A	C	A	C	A	C	G	A	T	T	G	0	S
MW1	7	MW1-d7-02	N/A	C/T	A	T	T	C	G	A	G	A/T	T	C	G	C	A	A	C	C	A	C	G	C	T	T	G	2	M
MW1	7	MW1-d7-05	N/A	T	A	T	T	C	G	A	G	T	T	C/T	A/G	C/T	A	C	A/C	C	A	A	A/G	A/C	C/T	T	G	7	M
MW1	7	MW1-d7-09	N/A	T	A	T	T	C	C/G	A	G	A	C/T	T	A	C	A	A	C	C	A	C	G	C	T	T	G	2	M
MW1	7	MW1-d7-11	N/A	C	A	C/T	C/T	C	G	A/G	G	A	T	T	G	T	A	C	A/C	C	A	A	G	A/C	T	T	G	5	M
MW1	7	MW1-d7-12	N/A	C	A	T	T	C	G	A	G	A	T	T	G	T	A	C	A/C	C	A	A	G	A/C	T	T	G	2	M
MW2	1	MW2-d1-01	MW2-d1-hap01	T	A	T	T	G	C	G	G	A	C	T	G	T	A	C	C	C	A	C	G	C	C	T	G	0	S
MW2	1	MW2-d1-10	MW2-d1-hap01	T	A	T	T	G	C	G	G	A	C	T	G	T	A	C	C	C	A	C	G	C	C	T	G	0	S
MW2	1	MW2-d1-11	MW2-d1-hap01	T	A	T	T	G	C	G	G	A	C	T	G	T	A	C	C	C	A	C	G	C	C	T	G	0	S
MW2	1	MW2-d1-12	MW2-d1-hap01	T	A	T	T	G	C	G	G	A	C	T	G	T	A	C	C	C	A	C	G	C	C	T	G	0	S
MW2	1	MW2-d1-15	MW2-d1-hap01	T	A	T	T	G	C	G	G	A	C	T	G	T	A	C	C	C	A	C	G	C	C	T	G	0	S
MW2	1	MW2-d1-18	MW2-d1-hap01	T	A	T	T	G	C	G	G	A	C	T	G	T	A	C	C	C	A	C	G	C	C	T	G	0	S
MW2	1	MW2-d1-19	MW2-d1-hap01	T	A	T	T	G	C	G	G	A	C	T	G	T	A	C	C	C	A	C	G	C	C	T	G	0	S
MW2	1	MW2-d1-02	MW2-d1-hap01	T	A	T	T	G	C	G	G	A	C	T	G	T	A	C	C	C	A	C	G	C	C	T	G	0	S
MW2	1	MW2-d1-21	MW2-d1-hap01	T	A	T	T	G	C	G	G	A	C	T	G	T	A	C	C	C	A	C	G	C	C	T	G	0	S
MW2	1	MW2-d1-22	MW2-d1-hap01	T	A	T	T	G	C	G	G	A	C	T	G	T	A	C	C	C	A	C	G	C	C	T	G	0	S
MW2	1	MW2-d1-05	MW2-d1-hap01	T	A	T	T	G	C	G	G	A	C	T	G	T	A	C	C	C	A	C	G	C	C	T	G	0	S
MW2	1	MW2-d1-08	MW2-d1-hap01	T	A	T	T	G	C	G	G	A	C	T	G	T	A	C	C	C	A	C	G	C	C	T	G	0	S
MW2	1	MW2-d1-09	MW2-d1-hap01	T	A	T	T	G	C	G	G	A	C	T	G	T	A	C	C	C	A	C	G	C	C	T	G	0	S
MW2	1	MW2-d1-16	MW2-d1-hap02	T	A	T	T	C	C	G	G	A	C	T	G	T	A	C	C	C	A	C	G	C	C	T	G	0	S
MW2	1	MW2-d1-17	MW2-d1-hap02	T	A	T	T	C	C	G	G	A	C	T	G	T	A	C	C	C	A	C	G	C	C	T	G	0	S
MW2	1	MW2-d1-06	MW2-d1-hap03	T	A	T	T	G	C	G	G	A	C	T	G	C	A	C	C	C	A	C	G	C	C	T	G	0	S
MW2	1	MW2-d1-07	MW2-d1-hap04	T	A	T	T	G	C	G	G	A	T	T	G	T	A	C	C	C	A	C	G	C	C	T	G	0	S
MW2	1	MW2-d1-23	MW2-d1-hap05	T	A	T	T	G	C	G	G	A	C	T	G	T	A	C	C	C	T	C	G	C	C	T	G	0	S
MW2	1	MW2-d1-24	MW2-d1-hap06	T	A	C	T	G	C	G	G	A	C	T	G	C	A	C	C	C	A	C	A	A	C	T	G	0	S
MW2	1	MW2-d1-03	MW2-d1-hap07	T	A	C	T	C	G	G	G	A	C	T	G	C	A	C	C	C	T	C	A	A	C	T	G	0	S
MW2	1	MW2-d1-13	MW2-d1-hap08	C	A	C	T	G	C	A	G	T	T	T	G	T	C	A	A	T	T	A	G	C	C	G	T	0	S
MW2	1	MW2-d1-14	MW2-d1-hap08	C/T	A	C	T	G	C	A	G	T	T	T	G	T	C	A	A	T	T	A	G	C	C	G	T	1	S
MW2	1	MW2-d1-04	MW2-d1-hap10	C	A	C	T	C	C	A	G	T	T	T	G	C	C	A	A	T	T	A	G	C	C	G	T	0	S
MW2	1	MW2-d1-20	MW2-d1-hap09	T	A	C	T	G	C	A	G	T	T	T	G	T	C	A	A	T	T	A	G	C	C	G	T	0	S
MW2	2	MW2-d2-08	MW2-d2-hap01	T	A	T	T	G	C	G	G	A	C	T	G	T	A	C	A	C	A	C	G	C	C	T	G	0	S
MW2	2	MW2-d2-03	MW2-d2-hap01	T	A	T	T	G	C	G	G	A	C	T	G	T	A	C	A	C	A	C	G	C	C	T	G	0	S
MW2	2	MW2-d2-01	MW2-d2-hap01	T	A	T	T	G	C	G	G	A	C	T	G	T	A	C	A	C	A	C	G	C	C	T	G	0	S
MW2	2	MW2-d2-24	MW2-d2-hap01	T	A	T	T	G	C	G	G	A	C	T	G	T	A	C	A	C	A	C	G	C	C	T	G	0	S
MW2	2	MW2-d2-06	MW2-d2-hap01	T	A	T	T	G	C	G	G	A	C	T	G	T	A	C	A	C	A	C	G	C	C	T	G	0	S
MW2	2	MW2-d2-22	MW2-d2-hap01	T	A	T	T	G	C	G	G	A	C	T	G	T	A	C	A	C	A	C	G	C	C	T	G	0	S
MW2	2	MW2-d2-28	MW2-d2-hap01	T	A	T	T	G	C	G	G	A	C	T	G	T	A	C	A	C	A	C	G	C	C	T	G	0	S
MW2	2	MW2-d2-15	MW2-d2-hap01	T	A	T	T	G	C	G	G	A	C	T	G	T	A	C	A	C	A	C	G	C	C	T	G	0	S
MW2	2	MW2-d2-09	MW2-d2-hap01	T	A	T	T	G	C	G	G	A	C	T	G	T	A	C	A	C	A	C	G	C	C	T	G	0	S
MW2	2	MW2-d2-31	MW2-d2-hap01	T	A	T	T	G	C	G	G	A	C	T	G	T	A	C	A	C	A	C	G	C	C	T	G	0	S
MW2	2	MW2-d2-26	MW2-d2-hap01	T	A	T	T	G	C	G	G	A	C	T	G	T	A	C	A	C	A	C	G	C	C	T	G	0	S
MW2	2	MW2-d2-21	MW2-d2-hap02	T	A	T	T	C	C	G	G	A	C	T	G	T	A	C	C	C	A	C	G	C	C	T	G	0	S
MW2	2	MW2-d2-10	MW2-d2-hap02	T	A	T	T	C	C	G	G	A	C	T	G	T	A	C	C	C	A	C	G	C	C	T	G	0	S
MW2	2	MW2-d2-13	MW2-d2-hap05	T	A	T	T	G	C	G	G	A	C	T	G	T	A	C	C	C	T	C	G	C	C	T	G	0	S
MW2	2	MW2-d2-29	MW2-d2-hap05	T	A	T	T	G	C	G	G	A	C	T	G	T	A	C	A	C	T	C	G	C	C	T	G	0	S
MW2	2	MW2-d2-17	MW2-d2-hap05	T	A	T	T	G	C	G	G	A	C	T	G	T	A	C	A	C	T	C	G	C	C	T	G	0	S
MW2	2	MW2-d2-12	MW2-d2-hap05	T	A	T	T	G	C	G	G	A	C	T	G	T	A	C	C	C	T	C	G	C	C	T	G	0	S
MW2	2	MW2-d2-14	MW2-d2-hap07	T	A	C	T	C	G	G	G	A	C	T	G	C	A	C	C	C	A	C	A	A	C	T	G	0	S
MW2	2	MW2-d2-05	MW2-d2-hap07	T	A	C	T	C	G	G	G	A	C	T	G	C	A	C	C	C	A	C	A	A	C	T	G	0	S
MW2	2	MW2-d2-18	MW2-d2-hap08	C	A	C	T	C	C	A	G	T	T	T	G	T	C	A	A	T	T	A	G	C	C	G	T	0	S
MW2	2	MW2-d2-30	MW2-d2-hap08	C	A	C	T	C	C	A	G	T	T	T	G	T	C	A	A	T	T	A	G	C	C	G	T	0	S
MW2	2	MW2-d2-04	MW2-d2-hap08	C	A	C	T	C	C	A	G	T	T	T	G	T	C	A	A	T	T	A	G	C	C	G	T	0	S
MW2	2	MW2-d2-16	MW2-d2-hap11	C	A	C	T	C	C	A	G	T	T	T	G	T	C	A	C	T	A	A	G	C	C	G	T	0	S
MW2	2	MW2-d2-19	MW2-d2-hap11	C	A	C	T	C	C	A	G	T	T	T	G	T	C	A	C	T	A	A	G	C	C	G	T	0	S
MW2	2	MW2-d2-07	MW2-d2-hap11	C	A	C	T	C	C	A	G	T	T	T	G	T	C	A	C	T	A	A	G	C	C	G	T	0	S
MW2	2	MW2-d2-11	MW2-d2-hap12	C/T	A	C	T	C	C	A	G	T	T	T	G	T	C	C	A	T	A	A	G	C	C	G	T	1	S
MW2	2	MW2-d2-23	N/A	T	A	T	T	G	C	G	G	A	C/T	T	G	T	A	C	A/C	C	A	C	A/G	C	C	T	G	3	M
MW2	2	MW2-d2-02	N/A	C/T	A	C/T	T	C/G	C	A/G	G	A/T	C/T	T	G	C/T	A/C	A	A/C	C	A/T	C	A/G	A	C/T	T	G	12	M
MW2	2	MW2-d2-25	N/A	T	A	–	T	G	C/G	G	G	A	C	T	G	C/T	A	–	C	C	A	A/C	–	C	C	T	G	3	M
MW2	2	MW2-d2-20	N/A	T	A	T	T	C/G	C	A/G	G	A	C/T	T	G	C/T	A	A/C	A/C	C	A	C	G	C	C	T	G	6	M
MW2	2	MW2-d2-27	N/A	C/T	A	C/T	T	C	C/G	A	G	A/T	C	T	G	T	A	A/C	C	C	A	C	G	C	C	T	G	5	M
MW2	3	MW2-d3-13	MW2-d3-hap01	T	A	T	T	G	C	G	G	A	C	T	G	T	A	C	C	C	A	C	G	C	C	T	G	0	S
MW2	3	MW2-d3-10	MW2-d3-hap01	T	A	T	T	G	C	G	G	A	C	T	G	T	A	C	C	C	A	C	G	C	C	T	G	0	S
MW2	3	MW2-d3-11	MW2-d3-hap01	T	A	T	T	G	C	G	G	A	C	T	G	T	A	C	C	C	A	C	G	C	C	T	G	0	S
MW2	3	MW2-d3-12	MW2-d3-hap01	T	A	T	T	G	C	G	G	A	C	T	G	T	A	C	C	C	A	C	G	C	C	T	G	0	S
MW2	3	MW2-d3-15	MW2-d3-hap01	T	A	T	T	G	C	G	G	A	C	T	G	T	A	C	C	C	A	C	G	C	C	T	G	0	S
MW2	3	MW2-d3-18	MW2-d3-hap01	T	A	T	T	G	C	G	G	A	C	T	G	T	A	C	C	C	A	C	G	C	C	T	G	0	S
MW2	3	MW2-d3-19	MW2-d3-hap01	T	A	T	T	G	C	G	G	A	C	T	G	T	A	C	C	C	A	C	G	C	C	T	G	0	S
MW2	3	MW2-d3-20	MW2-d3-hap01	T	A	T	T	G	C	G	G	A	C	T	G	T	A	C	C	C	A	C	G	C	C	T	G	0	S
MW2	3	MW2-d3-21	MW2-d3-hap01	T	A	T	T	G	C	G	G	A	C	T	G	T	A	C	C	C	A	C	G	C	C	T	G	0	S
MW2	3	MW2-d3-07	MW2-d3-hap01	T	A	T	T	G	C	G	G	A	C	T	G	T	A	C	C	C	A	C	G	C	C	T	G	0	S
MW2	3	MW2-d3-24	MW2-d3-hap01	T	A	T	T	G	C	G	G	A	C	T	G	T	A	C	C	C	A	C	G	C	C	T	G	0	S
MW2	3	MW2-d3-03	MW2-d3-hap01	T	A	T	T	G	C	G	G	A	C	T	G	T	A	C	C	C	A	C	G	C	C	T	G	0	S
MW2	3	MW2-d3-26	MW2-d3-hap01	T	A	T	T	G	C	G	G	A	C	T	G	T	A	C	C	C	A	C	G	C	C	T	G	0	S
MW2	3	MW2-d3-02	MW2-d3-hap01	T	A	T	T	G	C	G	G	A	C	T	G	T	A	C	C	C	A	C	G	C	C	T	G	0	S
MW2	3	MW2-d3-09	MW2-d3-hap02	T	A	T	T	C	C	G	G	A	C	T	G	T	A	C	C	C	A	C	G	C	C	T	G	0	S
MW2	3	MW2-d3-17	MW2-d3-hap02	T	A	T	T	C	C	G	G	A	C	T	G	T	A	C	C	C	A	C	G	C	C	T	G	0	S
MW2	3	MW2-d3-04	MW2-d3-hap03	T	A	T	T	G	C	G	G	A	C	T	G	C	A	C	C	C	A	C	G	C	C	T	G	0	S
MW2	3	MW2-d3-25	MW2-d3-hap04	T	A	T	T	G	C	G	G	A	T	T	G	T	A	C	C	C	A	C	G	C	C	T	G	0	S
MW2	3	MW2-d3-22	MW2-d3-hap05	T	A	T	T	G	C	G	G	A	C	T	G	T	A	C	C	C	T	C	G	C	C	T	G	0	S
MW2	3	MW2-d3-06	MW2-d3-hap06	T	A	C	T	G	C	G	G	A	C	T	G	C	A	C	C	C	A	C	A	A	C	T	G	0	S
MW2	3	MW2-d3-23	MW2-d3-hap07	T	A	C	T	C	G	G	G	A	C	T	G	C	A	C	C	C	T	C	A	A	C	T	G	0	S
MW2	3	MW2-d3-14	MW2-d3-hap08	C	A	C	T	G	C	A	G	T	T	T	G	T	C	A	A	T	T	A	G	C	C	G	T	0	S
MW2	3	MW2-d3-16	MW2-d3-hap08	C	A	C	T	G	C	A	G	T	T	T	G	T	C	A	A	T	T	A	G	C	C	G	T	0	S
MW2	3	MW2-d3-01	MW2-d3-hap08	C	A	C	T	G	C	A	G	T	T	T	G	T	C	A	A	T	T	A	G	C	C	G	T	0	S
MW2	3	MW2-d3-28	MW2-d3-hap08	C	A	C	T	G	C	A	G	T	T	T	G	T	C	A	A	T	T	A	G	C	C	G	T	0	S
MW2	3	MW2-d3-05	MW2-d3-hap10	C	A	C	T	C	C	A	G	T	T	T	G	C	C	A	A	T	T	A	G	C	C	G	T	0	S
MW2	3	MW2-d3-27	MW2-d3-hap10	C	A	C	T	C	C	A	G	T	T	T	G	C	C	A	A	T	T	A	G	C	C	G	T	0	S
MW2	3	MW2-d3-08	MW2-d3-hap09	T	A	C	T	G	C	A	G	T	T	T	G	T	C	A	A	T	T	A	G	C	C	G	T	0	S
MW2	4	MW2-d4-02	MW2-d4-hap01	T	A	T	T	G	C	G	G	A	C	T	G	T	A	C	C	C	A	C	G	C	C	T	G	0	S
MW2	4	MW2-d4-01	MW2-d4-hap01	T	A	T	T	G	C	G	G	A	C	T	G	T	A	C	C	C	A	C	G	C	C	T	G	0	S
MW2	4	MW2-d4-03	MW2-d4-hap01	T	A	T	T	G	C	G	G	A	C	T	G	T	A	C	C	C	A	C	G	C	C	T	G	0	S
MW2	4	MW2-d4-04	MW2-d4-hap01	T	A	T	T	G	C	G	G	A	C	T	G	T	A	C	C	C	A	C	G	C	C	T	G	0	S
MW2	4	MW2-d4-07	MW2-d4-hap01	T	A	T	T	G	C	G	G	A	C	T	G	T	A	C	C	C	A	C	G	C	C	T	G	0	S
MW2	4	MW2-d4-10	MW2-d4-hap01	T	A	T	T	G	C	G	G	A	C	T	G	T	A	C	C	C	A	C	G	C	C	T	G	0	S
MW2	4	MW2-d4-11	MW2-d4-hap01	T	A	T	T	G	C	G	G	A	C	T	G	T	A	C	C	C	A	C	G	C	C	T	G	0	S
MW2	4	MW2-d4-12	MW2-d4-hap01	T	A	T	T	G	C	G	G	A	C	T	G	T	A	C	C	C	A	C	G	C	C	T	G	0	S
MW2	4	MW2-d4-15	MW2-d4-hap01	T	A	T	T	G	C	G	G	A	C	T	G	T	A	C	C	C	A	C	G	C	C	T	G	0	S
MW2	4	MW2-d4-14	MW2-d4-hap01	T	A	T	T	G	C	G	G	A	C	T	G	T	A	C	C	C	A	C	G	C	C	T	G	0	S
MW2	4	MW2-d4-19	MW2-d4-hap01	T	A	T	T	G	C	G	G	A	C	T	G	T	A	C	C	C	A	C	G	C	C	T	G	0	S
MW2	4	MW2-d4-24	MW2-d4-hap01	T	A	T	T	G	C	G	G	A	C	T	G	T	A	C	C	C	A	C	G	C	C	T	G	0	S
MW2	4	MW2-d4-23	MW2-d4-hap01	T	A	T	T	G	C	G	G	A	C	T	G	T	A	C	C	C	A	C	G	C	C	T	G	0	S
MW2	4	MW2-d4-08	MW2-d4-hap02	T	A	T	T	C	C	G	G	A	C	T	G	T	A	C	C	C	A	C	G	C	C	T	G	0	S
MW2	4	MW2-d4-09	MW2-d4-hap02	T	A	T	T	C	C	G	G	A	C	T	G	T	A	C	C	C	A	C	G	C	C	T	G	0	S
MW2	4	MW2-d4-21	MW2-d4-hap03	T	A	T	T	G	C	G	G	A	C	T	G	C	A	C	C	C	A	C	G	C	C	T	G	0	S
MW2	4	MW2-d4-22	MW2-d4-hap04	T	A	T	T	G	C	G	G	A	T	T	G	T	A	C	C	C	A	C	G	C	C	T	G	0	S
MW2	4	MW2-d4-16	MW2-d4-hap05	T	A	T	T	G	C	G	G	A	C	T	G	T	A	C	C	C	T	C	G	C	C	T	–	0	S
MW2	4	MW2-d4-17	MW2-d4-hap06	T	A	C	T	G	C	G	G	A	C	T	G	C	A	C	C	C	A	C	A	A	C	T	G	0	S
MW2	4	MW2-d4-18	MW2-d4-hap07	T	A	C	T	C	G	G	G	A	C	T	G	C	A	C	C	C	T	C	A	A	C	T	G	0	S
MW2	4	MW2-d4-05	MW2-d4-hap08	C	A	C	T	G	C	A	G	T	T	T	G	T	C	A	A	T	T	A	G	C	C	G	T	0	S
MW2	4	MW2-d4-20	MW2-d4-hap10	C	A	C	T	C	C	A	G	T	T	T	G	C	C	A	A	T	T	A	G	C	C	G	T	0	S
MW2	4	MW2-d4-13	MW2-d4-hap09	T	A	C	T	G	C	A	G	T	T	T	G	T	C	A	A	T	T	A	G	C	C	G	T	0	S
MW2	4	MW2-d4-06	N/A	C/T	A	C	T	G	C	A	G	T	T	T	G	T	C	A	A	T	T	A	G	C	C	G	G/T	2	M
MW2	5	MW2-d5-01	MW2-d5-hap01	T	A	T	T	G	C	G	G	A	C	T	G	T	A	C	C	C	A	C	G	C	C	T	G	0	S
MW2	5	MW2-d5-17	MW2-d5-hap01	T	A	T	T	G	C	G	G	A	C	T	G	T	A	C	C	C	A	C	G	C	C	T	G	0	S
MW2	5	MW2-d5-19	MW2-d5-hap01	T	A	T	T	G	C	G	G	A	C	T	G	T	A	C	C	C	A	C	G	C	C	T	G	0	S
MW2	5	MW2-d5-02	MW2-d5-hap01	T	A	T	T	G	C	G	G	A	C	T	G	T	A	C	C	C	A	C	G	C	C	T	G	0	S
MW2	5	MW2-d5-20	MW2-d5-hap01	T	A	T	T	G	C	G	G	A	C	T	G	T	A	C	C	C	A	C	G	C	C	T	G	0	S
MW2	5	MW2-d5-21	MW2-d5-hap01	T	A	T	T	G	C	G	G	A	C	T	G	T	A	C	C	C	A	C	G	C	C	T	G	0	S
MW2	5	MW2-d5-22	MW2-d5-hap01	T	A	T	T	G	C	G	G	A	C	T	G	T	A	C	C	C	A	C	G	C	C	T	G	0	S
MW2	5	MW2-d5-07	MW2-d5-hap01	T	A	T	T	G	C	G	G	A	C	T	G	T	A	C	A	C	A	C	G	C	C	T	G	0	S
MW2	5	MW2-d5-05	MW2-d5-hap01	T	A	T	T	G	C	G	G	A	C	T	G	T	A	C	C	C	A	C	G	C	C	T	G	0	S
MW2	5	MW2-d5-06	MW2-d5-hap01	T	A	T	T	G	C	G	G	A	C	T	G	T	A	C	C	C	A	C	G	C	C	T	G	0	S
MW2	5	MW2-d5-08	MW2-d5-hap01	T	A	T	T	G	C	G	G	A	C	T	G	T	A	C	C	C	A	C	G	C	C	T	G	0	S
MW2	5	MW2-d5-18	MW2-d5-hap02	T	A	T	T	C	C	G	G	A	C	T	G	T	A	C	C	C	A	C	G	C	C	T	G	0	S
MW2	5	MW2-d5-10	MW2-d5-hap05	T	A	T	T	G	C	G	G	A	C	T	G	T	A	C	C	C	T	C	G	C	C	T	G	0	S
MW2	5	MW2-d5-12	MW2-d5-hap05	T	A	T	T	G	C	G	G	A	C	T	G	T	A	C	A	C	T	C	G	C	C	T	G	0	S
MW2	5	MW2-d5-14	MW2-d5-hap05	T	A	T	T	G	C	G	G	A	C	T	G	T	A	C	A	C	T	C	G	C	C	T	G	0	S
MW2	5	MW2-d5-03	MW2-d5-hap05	T	A	T	T	G	C	G	G	A	C	T	G	T	A	C	C	C	T	C	G	C	C	T	G	0	S
MW2	5	MW2-d5-11	MW2-d5-hap07	T	A	C	T	C	G	G	G	A	C	T	G	C	A	C	C	C	A	C	A	A	C	T	G	0	S
MW2	5	MW2-d5-15	MW2-d5-hap08	C	A	C	T	C	C	A	G	T	T	T	G	T	C	A	A	T	T	A	G	C	C	G	T	0	S
MW2	5	MW2-d5-13	MW2-d5-hap11	C	A	C	T	C	C	A	G	T	T	T	G	T	C	A	C	T	A	A	G	C	C	G	T	0	S
MW2	5	MW2-d5-16	MW2-d5-hap11	C	A	C	T	C	C	A	G	T	T	T	G	T	C	A	C	T	A	A	G	C	C	G	T	0	S
MW2	5	MW2-d5-04	MW2-d5-hap12	C/T	A	C	T	C	C	A	G	T	T	T	G	T	C	C	A	T	A	A	G	C	C	G	T	1	S
MW2	5	MW2-d5-09	N/A	T	A	C/T	T	C/G	C/G	G	G	A	C	T	G	C/T	A	C	C	C	A	C	G	C	C	T	G	4	M
MW2	6	MW2-d6-05	MW2-d6-hap01	T	A	T	T	G	C	G	G	A	C	T	G	T	A	C	C	C	A	C	G	C	C	T	G	0	S
MW2	6	MW2-d6-01	MW2-d6-hap01	T	A	T	T	G	C	G	G	A	C	T	G	T	A	C	C	C	A	C	G	C	C	T	G	0	S
MW2	6	MW2-d6-03	MW2-d6-hap01	T	A	T	T	G	C	G	G	A	C	T	G	T	A	C	C	C	A	C	G	C	C	T	G	0	S
MW2	6	MW2-d6-04	MW2-d6-hap01	T	A	T	T	G	C	G	G	A	C	T	G	T	A	C	C	C	A	C	G	C	C	T	G	0	S
MW2	6	MW2-d6-13	MW2-d6-hap01	T	A	T	T	G	C	G	G	A	C	T	G	T	A	C	C	C	A	C	G	C	C	T	G	0	S
MW2	6	MW2-d6-14	MW2-d6-hap01	T	A	T	T	G	C	G	G	A	C	T	G	T	A	C	C	C	A	C	G	C	C	T	G	0	S
MW2	6	MW2-d6-15	MW2-d6-hap01	T	A	T	T	G	C	G	G	A	C	T	G	T	A	C	C	C	A	C	G	C	C	T	G	0	S
MW2	6	MW2-d6-16	MW2-d6-hap01	T	A	T	T	G	C	G	G	A	C	T	G	T	A	C	A	C	A	C	G	C	C	T	G	0	S
MW2	6	MW2-d6-19	MW2-d6-hap01	T	A	T	T	G	C	G	G	A	C	T	G	T	A	C	C	C	A	C	G	C	C	T	G	0	S
MW2	6	MW2-d6-20	MW2-d6-hap01	T	A	T	T	G	C	G	G	A	C	T	G	T	A	C	C	C	A	C	G	C	C	T	G	0	S
MW2	6	MW2-d6-22	MW2-d6-hap01	T	A	T	T	G	C	G	G	A	C	T	G	T	A	C	C	C	A	C	G	C	C	T	G	0	S
MW2	6	MW2-d6-21	MW2-d6-hap01	T	A	T	T	G	C	G	G	A	C	T	G	T	A	C	A	C	A	C	G	C	C	T	G	0	S
MW2	6	MW2-d6-02	MW2-d6-hap02	T	A	T	T	C	C	G	G	A	C	T	G	T	A	C	C	C	A	C	G	C	C	T	G	0	S
MW2	6	MW2-d6-06	MW2-d6-hap05	T	A	T	T	G	C	G	G	A	C	T	G	T	A	C	C	C	T	C	G	C	C	T	G	0	S
MW2	6	MW2-d6-08	MW2-d6-hap05	T	A	T	T	G	C	G	G	A	C	T	G	T	A	C	A	C	T	C	G	C	C	T	G	0	S
MW2	6	MW2-d6-10	MW2-d6-hap05	T	A	T	T	G	C	G	G	A	C	T	G	T	A	C	A	C	T	C	G	C	C	T	G	0	S
MW2	6	MW2-d6-17	MW2-d6-hap05	T	A	T	T	G	C	G	G	A	C	T	G	T	A	C	C	C	T	C	G	C	C	T	G	0	S
MW2	6	MW2-d6-07	MW2-d6-hap07	T	A	C	T	C	G	G	G	A	C	T	G	C	A	C	C	C	A	C	A	A	C	T	G	0	S
MW2	6	MW2-d6-24	MW2-d6-hap07	T	A	C	T	C	G	G	G	A	C	T	G	C	A	C	C	C	A	C	A	A	C	T	G	0	S
MW2	6	MW2-d6-11	MW2-d6-hap08	C	A	C	T	C	C	A	G	T	T	T	G	T	C	A	A	T	T	A	G	C	C	G	T	0	S
MW2	6	MW2-d6-25	MW2-d6-hap08	C	A	C	T	C	C	A	G	T	T	T	G	T	C	A	A	T	T	A	G	C	C	G	T	0	S
MW2	6	MW2-d6-09	MW2-d6-hap11	C	A	C	T	C	C	A	G	T	T	T	G	T	C	A	C	T	A	A	G	C	C	G	T	0	S
MW2	6	MW2-d6-12	MW2-d6-hap11	C	A	C	T	C	C	A	G	T	T	T	G	T	C	A	C	T	A	A	G	C	C	G	T	0	S
MW2	6	MW2-d6-18	MW2-d6-hap12	T	A	C	T	C	C	A	G	T	T	T	G	T	C	C	A	T	A	A	G	C	C	G	T	0	S
MW2	6	MW2-d6-23	N/A	T	A	T	T	G	C/G	G	G	A	C	T	G	C/T	A	C	C	C	A	A/C	G	C	C	T	G	3	M
MW2	7	MW2-d7-13	MW2-d7-hap01	T	A	T	T	G	C	G	G	A	C	T	G	T	A	C	C	C	A	C	G	C	C	T	G	0	S
MW2	7	MW2-d7-15	MW2-d7-hap01	T	A	T	T	G	C	G	G	A	C	T	G	T	A	C	C	C	A	C	G	C	C	T	G	0	S
MW2	7	MW2-d7-16	MW2-d7-hap01	T	A	T	T	G	C	G	G	A	C	T	G	T	A	C	C	C	A	C	G	C	C	T	G	0	S
MW2	7	MW2-d7-12	MW2-d7-hap01	T	A	T	T	G	C	G	G	A	C	T	G	T	A	C	C	C	A	C	G	C	C	T	G	0	S
MW2	7	MW2-d7-10	MW2-d7-hap01	T	A	T	T	G	C	G	G	A	C	T	G	T	A	C	C	C	A	C	G	C	C	T	G	0	S
MW2	7	MW2-d7-07	MW2-d7-hap01	T	A	T	T	G	C	G	G	A	C	T	G	T	A	C	C	C	A	C	G	C	C	T	G	0	S
MW2	7	MW2-d7-06	MW2-d7-hap01	T	A	T	T	G	C	G	G	A	C	T	G	T	A	C	C	C	A	C	G	C	C	T	G	0	S
MW2	7	MW2-d7-05	MW2-d7-hap01	T	A	T	T	G	C	G	G	A	C	T	G	T	A	C	C	C	A	C	G	C	C	T	G	0	S
MW2	7	MW2-d7-03	MW2-d7-hap01	T	A	T	T	G	C	G	G	A	C	T	G	T	A	C	C	C	A	C	G	C	C	T	G	0	S
MW2	7	MW2-d7-02	MW2-d7-hap01	T	A	T	T	G	C	G	G	A	C	T	G	T	A	C	C	C	A	C	G	C	C	T	G	0	S
MW2	7	MW2-d7-20	MW2-d7-hap01	T	A	T	T	G	C	G	G	A	C	T	G	T	A	C	C	C	A	C	G	C	C	T	G	0	S
MW2	7	MW2-d7-23	MW2-d7-hap01	T	A	T	T	G	C	G	G	A	C	T	G	T	A	C	C	C	A	C	G	C	C	T	G	0	S
MW2	7	MW2-d7-24	MW2-d7-hap01	T	A	T	T	G	C	G	G	A	C	T	G	T	A	C	C	C	A	C	G	C	C	T	G	0	S
MW2	7	MW2-d7-09	MW2-d7-hap02	T	A	T	T	C	C	G	G	A	C	T	G	T	A	C	C	C	A	C	G	C	C	T	G	0	S
MW2	7	MW2-d7-08	MW2-d7-hap02	T	A	T	T	C	C	G	G	A	C	T	G	T	A	C	C	C	A	C	G	C	C	T	G	0	S
MW2	7	MW2-d7-21	MW2-d7-hap03	T	A	T	T	G	C	G	G	A	C	T	G	C	A	C	C	C	A	C	G	C	C	T	G	0	S
MW2	7	MW2-d7-22	MW2-d7-hap04	T	A	T	T	G	C	G	G	A	T	T	G	T	A	C	C	C	A	C	G	C	C	T	G	0	S
MW2	7	MW2-d7-01	MW2-d7-hap05	T	A	T	T	G	C	G	G	A	C	T	G	T	A	C	C	C	T	C	G	C	C	T	G	0	S
MW2	7	MW2-d7-11	MW2-d7-hap06	T	A	C	T	G	C	G	G	A	C	T	G	C	A	C	C	C	A	C	A	A	C	T	G	0	S
MW2	7	MW2-d7-14	MW2-d7-hap07	T	A	C	T	C	G	G	G	A	C	T	G	C	A	C	C	C	T	C	A	A	C	T	G	0	S
MW2	7	MW2-d7-17	MW2-d7-hap08	C	A	C	T	G	C	A	G	T	T	T	G	T	C	A	A	T	T	A	G	C	C	G	T	0	S
MW2	7	MW2-d7-26	MW2-d7-hap08	C	A	C	T	G	C	A	G	T	T	T	G	T	C	A	A	T	T	A	G	C	C	G	T	0	S
MW2	7	MW2-d7-18	MW2-d7-hap08	C/T	A	C	T	G	C	A	G	T	T	T	G	T	C	A	A	T	T	A	G	C	C	G	T	1	S
MW2	7	MW2-d7-19	MW2-d7-hap10	C	A	C	T	C	C	A	G	T	T	T	G	C	C	A	A	T	T	A	G	C	C	G	T	0	S
MW2	7	MW2-d7-04	MW2-d7-hap09	T	A	C	T	G	C	A	G	T	T	T	G	T	C	A	A	T	T	A	G	C	C	G	T	0	S
MW2	7	MW2-d7-25	MW2-d7-hap09	T	A	C	T	G	C	A	G	T	T	T	G	T	C	A	A	T	T	A	G	C	C	G	T	0	S
MW3	1	MW3-d1-06	MW3-d1-hap01	C	A	C	T	C	C	A/G	G	A	T	C	A	T	A	C	C	C	A	A	A	C	C	T	G	1	S
MW3	1	MW3-d1-11	MW3-d1-hap01	C	A	C	T	C	C	A/G	G	A	T	C	A	T	A	C	C	C	A	A	A	C	C	T	G	1	S
MW3	1	MW3-d1-13	MW3-d1-hap01	C	A	C	T	C	C	A/G	G	A	T	C	A	T	A	C	C	C	A	A	A	C	C	T	G	1	S
MW3	1	MW3-d1-18	MW3-d1-hap01	C	A	C	T	C	C	A/G	G	A	T	C	A	T	A	C	C	C	A	A	A	C	C	T	G	1	S
MW3	1	MW3-d1-24	MW3-d1-hap02	C	A	T	T	C	C	A/G	G	A	T	C	A	T	A	C	C	C	A	A	A	C	C	T	G	1	S
MW3	1	MW3-d1-19	MW3-d1-hap03	C	A	T	T	C	C	A/G	G	A	T	C	A	C	A	C	C	C	A	A	A	C	C	T	G	1	S
MW3	1	MW3-d1-22	MW3-d1-hap03	C	A	T	T	C	C	A/G	G	A	T	C	A	C	A	C	C	C	A	A	A	C	C	T	G	1	S
MW3	1	MW3-d1-01	MW3-d1-hap04	T	A	C	T	C	G	A	G	A	T	C	G	C	A	C	A	C	T	A	G	C	C	G	G	0	S
MW3	1	MW3-d1-02	MW3-d1-hap04	T	A	C	T	C	G	A	G	A	T	C	G	C	A	C	A	C	T	A	G	C	C	G	G	0	S
MW3	1	MW3-d1-07	MW3-d1-hap04	T	A	C	T	C	G	A	G	A	T	C	G	C	A	C	A	C	T	A	G	C	C	G	G	0	S
MW3	1	MW3-d1-09	MW3-d1-hap04	T	A	C	T	C	G	A	G	A	T	C	G	C	A	C	A	C	T	A	G	C	C	G	G	0	S
MW3	1	MW3-d1-14	MW3-d1-hap04	T	A	C	T	C	G	A	G	A	T	C	G	C	A	C	A	C	T	A	G	C	C	G	G	0	S
MW3	1	MW3-d1-17	MW3-d1-hap04	T	A	C	T	C	G	A	G	A	T	C	G	C	A	C	A	C	T	A	G	C	C	G	G	0	S
MW3	1	MW3-d1-21	MW3-d1-hap04	T	A	C	T	C	G	A	G	A	T	C	G	C	A	C	A	C	T	A	G	C	C	G	G	0	S
MW3	1	MW3-d1-23	MW3-d1-hap04	T	A	C	T	C	G	A	G	A	T	C	G	C	A	C	A	C	T	A	G	C	C	G	G	0	S
MW3	1	MW3-d1-03	MW3-d1-hap05	T	A	T	T	C	G	A	G	A	T	C	G	C	A	C	A	C	T	A	G	C	C	G	G	0	S
MW3	1	MW3-d1-04	MW3-d1-hap05	T	A	T	T	C	G	A	G	A	T	C	G	C	A	C	A	C	T	A	G	C	C	G	G	0	S
MW3	1	MW3-d1-05	MW3-d1-hap05	T	A	T	T	C	G	A	G	A	T	C	G	C	A	C	A	C	T	A	G	C	C	G	G	0	S
MW3	1	MW3-d1-08	MW3-d1-hap05	T	A	T	T	C	G	A	G	A	T	C	G	C	A	C	A	C	T	A	G	C	C	G	G	0	S
MW3	1	MW3-d1-12	MW3-d1-hap05	T	A	T	T	C	G	A	G	A	T	C	G	C	A	C	A	C	T	A	G	C	C	G	G	0	S
MW3	1	MW3-d1-15	MW3-d1-hap05	T	A	T	T	C	G	A	G	A	T	C	G	C	A	C	A	C	T	A	G	C	C	G	G	0	S
MW3	1	MW3-d1-20	MW3-d1-hap05	T	A	T	T	C	G	A	G	A	T	C	G	C	A	C	A	C	T	A	G	C	C	G	G	0	S
MW3	1	MW3-d1-25	MW3-d1-hap05	T	A	T	T	C	G	A	G	A	T	C	G	C	A	C	A	C	T	A	G	C	C	G	G	0	S
MW3	1	MW3-d1-26	MW3-d1-hap05	T	A	T	T	C	G	A	G	A	T	C	G	C	A	C	A	C	T	A	G	C	C	G	G	0	S
MW3	1	MW3-d1-10	MW3-d1-hap06	T	A	T	T	C	G	A	G	A	T	T	G	C	A	C	A	C	T	A	G	C	C	G	G	0	S
MW3	1	MW3-d1-16	MW3-d1-hap06	T	A	T	T	C	G	A	G	A	T	T	G	C	A	C	A	C	T	A	G	C	C	G	G	0	S
MW3	2	MW3-d2-17	MW3-d2-hap01	C	A	C	T	C	C	A/G	G	A	T	C	A	T	A	C	C	C	A	A	A	C	C	T	G	1	S
MW3	2	MW3-d2-18	MW3-d2-hap01	C	A	C	T	C	C	A/G	G	A	T	C	A	T	A	C	C	C	A	A	A	C	C	T	G	1	S
MW3	2	MW3-d2-24	MW3-d2-hap01	C	A	C	T	C	C	A/G	G	A	T	C	A	T	A	C	C	C	A	A	A	C	C	T	G	1	S
MW3	2	MW3-d2-03	MW3-d2-hap01	C	A	C	T	C	C	A/G	G	A	T	C	A	T	A	C	C	C	A	A	A	C	C	T	G	1	S
MW3	2	MW3-d2-10	MW3-d2-hap02	C	A	T	T	C	C	A/G	G	A	T	C	A	T	A	C	C	C	A	A	A	C	C	T	G	1	S
MW3	2	MW3-d2-12	MW3-d2-hap02	C	A	T	T	C	C	A/G	G	A	T	C	A	T	A	C	C	C	A	A	A	C	C	T	G	1	S
MW3	2	MW3-d2-08	MW3-d2-hap03	C	A	T	T	C	C	A/G	G	A	T	C	A	C	A	C	C	C	A	A	A	C	C	T	G	1	S
MW3	2	MW3-d2-11	MW3-d2-hap04	T	A	C	T	C	G	A	G	A	T	C	G	C	A	C	A	C	T	A	G	C	C	G	G	0	S
MW3	2	MW3-d2-14	MW3-d2-hap04	T	A	C	T	C	G	A	G	A	T	C	G	C	A	C	A	C	T	A	G	C	C	G	G	0	S
MW3	2	MW3-d2-19	MW3-d2-hap04	T	A	C	T	C	G	A	G	A	T	C	G	C	A	C	A	C	T	A	G	C	C	G	G	0	S
MW3	2	MW3-d2-02	MW3-d2-hap04	T	A	C	T	C	G	A	G	A	T	C	G	C	A	C	A	C	T	A	G	C	C	G	G	0	S
MW3	2	MW3-d2-21	MW3-d2-hap04	T	A	C	T	C	G	A	G	A	T	C	G	C	A	C	A	C	T	A	G	C	C	G	G	0	S
MW3	2	MW3-d2-23	MW3-d2-hap04	T	A	C	T	C	G	A	G	A	T	C	G	C	A	C	A	C	T	A	G	C	C	G	G	0	S
MW3	2	MW3-d2-25	MW3-d2-hap04	T	A	C	T	C	G	A	G	A	T	C	G	C	A	C	A	C	T	A	G	C	C	G	G	0	S
MW3	2	MW3-d2-07	MW3-d2-hap04	T	A	C	T	C	G	A	G	A	T	C	G	C	A	C	A	C	T	A	G	C	C	G	G	0	S
MW3	2	MW3-d2-09	MW3-d2-hap04	T	A	C	T	C	G	A	G	A	T	C	G	C	A	C	A	C	T	A	G	C	C	G	G	0	S
MW3	2	MW3-d2-01	MW3-d2-hap05	T	A	T	T	C	G	A	G	A	T	C	G	C	A	C	A	C	T	A	G	C	C	G	G	0	S
MW3	2	MW3-d2-13	MW3-d2-hap05	T	A	T	T	C	G	A	G	A	T	C	G	C	A	C	A	C	T	A	G	C	C	G	G	0	S
MW3	2	MW3-d2-15	MW3-d2-hap05	T	A	T	T	C	G	A	G	A	T	C	G	C	A	C	A	C	T	A	G	C	C	G	G	0	S
MW3	2	MW3-d2-16	MW3-d2-hap05	T	A	T	T	C	G	A	G	A	T	C	G	C	A	C	A	C	T	A	G	C	C	G	G	0	S
MW3	2	MW3-d2-22	MW3-d2-hap05	T	A	T	T	C	G	A	G	A	T	C	G	C	A	C	A	C	T	A	G	C	C	G	G	0	S
MW3	2	MW3-d2-26	MW3-d2-hap05	T	A	T	T	C	G	A	G	A	T	C	G	C	A	C	A	C	T	A	G	C	C	G	G	0	S
MW3	2	MW3-d2-28	MW3-d2-hap05	T	A	T	T	C	G	A	G	A	T	C	G	C	A	C	A	C	T	A	G	C	C	G	G	0	S
MW3	2	MW3-d2-29	MW3-d2-hap05	T	A	T	T	C	G	A	G	A	T	C	G	C	A	C	A	C	T	A	G	C	C	G	G	0	S
MW3	2	MW3-d2-05	MW3-d2-hap05	T	A	T	T	C	G	A	G	A	T	C	G	C	A	C	A	C	T	A	G	C	C	G	G	0	S
MW3	2	MW3-d2-06	MW3-d2-hap05	T	A	T	T	C	G	A	G	A	T	C	G	C	A	C	A	C	T	A	G	C	C	G	G	0	S
MW3	2	MW3-d2-27	MW3-d2-hap06	T	A	T	T	C	G	A	G	A	T	T	G	C	A	C	A	C	T	A	G	C	C	G	G	0	S
MW3	2	MW3-d2-04	MW3-d2-hap06	T	A	T	T	C	G	A	G	A	T	T	G	C	A	C	A	C	T	A	G	C	C	G	G	0	S
MW3	2	MW3-d2-20	N/A	C/T	A	C	T	C	G	A/G	G	A	T	C	G	C/T	A	C	A/C	C	A/T	A	A/G	C	C	G/T	G	7	M
MW3	3	MW3-d3-17	MW3-d3-hap01	C	A	C	T	C	C	A/G	G	A	T	C	A	T	A	C	C	C	A	A	A	C	C	T	G	1	S
MW3	3	MW3-d3-18	MW3-d3-hap01	C	A	C	T	C	C	A/G	G	A	T	C	A	T	A	C	C	C	A	A	A	C	C	T	G	1	S
MW3	3	MW3-d3-24	MW3-d3-hap01	C	A	C	T	C	C	A/G	G	A	T	C	A	T	A	C	C	C	A	A	A	C	C	T	G	1	S
MW3	3	MW3-d3-03	MW3-d3-hap01	C	A	C	T	C	C	A/G	G	A	T	C	A	T	A	C	C	C	A	A	A	C	C	T	G	1	S
MW3	3	MW3-d3-10	MW3-d3-hap02	C	A	T	T	C	C	A/G	G	A	T	C	A	T	A	C	C	C	A	A	A	C	C	T	G	1	S
MW3	3	MW3-d3-12	MW3-d3-hap02	C	A	T	T	C	C	A/G	G	A	T	C	A	T	A	C	C	C	A	A	A	C	C	T	G	1	S
MW3	3	MW3-d3-08	MW3-d3-hap03	C	A	T	T	C	C	A/G	G	A	T	C	A	C	A	C	C	C	A	A	A	C	C	T	G	1	S
MW3	3	MW3-d3-11	MW3-d3-hap04	T	A	C	T	C	G	A	G	A	T	C	G	C	A	C	A	C	T	A	G	C	C	G	G	0	S
MW3	3	MW3-d3-14	MW3-d3-hap04	T	A	C	T	C	G	A	G	A	T	C	G	C	A	C	A	C	T	A	G	C	C	G	G	0	S
MW3	3	MW3-d3-19	MW3-d3-hap04	T	A	C	T	C	G	A	G	A	T	C	G	C	A	C	A	C	T	A	G	C	C	G	G	0	S
MW3	3	MW3-d3-02	MW3-d3-hap04	T	A	C	T	C	G	A	G	A	T	C	G	C	A	C	A	C	T	A	G	C	C	G	G	0	S
MW3	3	MW3-d3-21	MW3-d3-hap04	T	A	C	T	C	G	A	G	A	T	C	G	C	A	C	A	C	T	A	G	C	C	G	G	0	S
MW3	3	MW3-d3-23	MW3-d3-hap04	T	A	C	T	C	G	A	G	A	T	C	G	C	A	C	A	C	T	A	G	C	C	G	G	0	S
MW3	3	MW3-d3-25	MW3-d3-hap04	T	A	C	T	C	G	A	G	A	T	C	G	C	A	C	A	C	T	A	G	C	C	G	G	0	S
MW3	3	MW3-d3-07	MW3-d3-hap04	T	A	C	T	C	G	A	G	A	T	C	G	C	A	C	A	C	T	A	G	C	C	G	G	0	S
MW3	3	MW3-d3-09	MW3-d3-hap04	T	A	C	T	C	G	A	G	A	T	C	G	C	A	C	A	C	T	A	G	C	C	G	G	0	S
MW3	3	MW3-d3-01	MW3-d3-hap05	T	A	T	T	C	G	A	G	A	T	C	G	C	A	C	A	C	T	A	G	C	C	G	G	0	S
MW3	3	MW3-d3-13	MW3-d3-hap05	T	A	T	T	C	G	A	G	A	T	C	G	C	A	C	A	C	T	A	G	C	C	G	G	0	S
MW3	3	MW3-d3-15	MW3-d3-hap05	T	A	T	T	C	G	A	G	A	T	C	G	C	A	C	A	C	T	A	G	C	C	G	G	0	S
MW3	3	MW3-d3-16	MW3-d3-hap05	T	A	T	T	C	G	A	G	A	T	C	G	C	A	C	A	C	T	A	G	C	C	G	G	0	S
MW3	3	MW3-d3-22	MW3-d3-hap05	T	A	T	T	C	G	A	G	A	T	C	G	C	A	C	A	C	T	A	G	C	C	G	G	0	S
MW3	3	MW3-d3-26	MW3-d3-hap05	T	A	T	T	C	G	A	G	A	T	C	G	C	A	C	A	C	T	A	G	C	C	G	G	0	S
MW3	3	MW3-d3-05	MW3-d3-hap05	T	A	T	T	C	G	A	G	A	T	C	G	C	A	C	A	C	T	A	G	C	C	G	G	0	S
MW3	3	MW3-d3-06	MW3-d3-hap05	T	A	T	T	C	G	A	G	A	T	C	G	C	A	C	A	C	T	A	G	C	C	G	G	0	S
MW3	3	MW3-d3-27	MW3-d3-hap06	T	A	T	T	C	G	A	G	A	T	T	G	C	A	C	A	C	T	A	G	C	C	G	G	0	S
MW3	3	MW3-d3-04	MW3-d3-hap06	T	A	T	T	C	G	A	G	A	T	T	G	C	A	C	A	C	T	A	G	C	C	G	G	0	S
MW3	3	MW3-d3-20	N/A	C/T	A	C	T	C	G	A/G	G	A	T	C	G	C/T	A	C	A/C	C	A/T	A	A/G	C	C	G/T	G	7	M
MW3	4	MW3-d4-16	MW3-d4-hap01	C	A	C	T	C	C	A	G	A	T	C	A	T	A	C	C	C	A	A	A	C	C	T	G	0	S
MW3	4	MW3-d4-05	MW3-d4-hap01	C	A	C	T	C	C	A	G	A	T	C	A	T	A	C	C	C	A	A	A	C	C	T	G	0	S
MW3	4	MW3-d4-24	MW3-d4-hap01	C	A	C	T	C	C	A/G	G	A	T	C	A	T	A	C	C	C	A	A	A	C	C	T	G	1	S
MW3	4	MW3-d4-13	MW3-d4-hap02	C	A	T	T	C	C	G	G	A	T	C	A	T	A	C	C	C	A	A	A	C	C	T	G	0	S
MW3	4	MW3-d4-15	MW3-d4-hap02	C	A	T	T	C	C	A/G	G	A	T	C	A	T	A	C	C	C	A	A	A	C	C	T	G	1	S
MW3	4	MW3-d4-10	MW3-d4-hap03	C	A	T	T	C	C	A	G	A	T	C	A	C	A	C	C	C	A	A	A	C	C	T	G	0	S
MW3	4	MW3-d4-06	MW3-d4-hap03	C	A	T	T	C	C	A/G	G	A	T	C	A	C	A	C	C	C	A	A	A	C	C	T	G	1	S
MW3	4	MW3-d4-17	MW3-d4-hap04	T	A	C	T	C	G	A	G	A	T	C	G	C	A	C	A	C	T	A	G	C	C	G	G	0	S
MW3	4	MW3-d4-18	MW3-d4-hap04	T	A	C	T	C	G	A	G	A	T	C	G	C	A	C	A	C	T	A	G	C	C	G	G	0	S
MW3	4	MW3-d4-20	MW3-d4-hap04	T	A	C	T	C	G	A	G	A	T	C	G	C	A	C	A	C	T	A	G	C	C	G	G	0	S
MW3	4	MW3-d4-25	MW3-d4-hap04	T	A	C	T	C	G	A	G	A	T	C	G	C	A	C	A	C	T	A	G	C	C	G	G	0	S
MW3	4	MW3-d4-26	MW3-d4-hap04	T	A	C	T	C	G	A	G	A	T	C	G	C	A	C	A	C	T	A	G	C	C	G	G	0	S
MW3	4	MW3-d4-01	MW3-d4-hap04	T	A	C	T	C	G	A	G	A	T	C	G	C	A	C	A	C	T	A	G	C	C	G	G	0	S
MW3	4	MW3-d4-04	MW3-d4-hap04	T	A	C	T	C	G	A	G	A	T	C	G	C	A	C	A	C	T	A	G	C	C	G	G	0	S
MW3	4	MW3-d4-08	MW3-d4-hap04	T	A	C	T	C	G	A	G	A	T	C	G	C	A	C	A	C	T	A	G	C	C	G	G	0	S
MW3	4	MW3-d4-11	MW3-d4-hap04	T	A	C	T	C	G	A	G	A	T	C	G	C	A	C	A	C	T	A	G	C	C	G	G	0	S
MW3	4	MW3-d4-09	MW3-d4-hap04	T	A	C	T	C	G	A	G	A	T	C	G	C	A	C	A	C	T	A	G	C	C	G	G	0	S
MW3	4	MW3-d4-19	MW3-d4-hap05	T	A	T	T	C	G	A	G	A	T	C	G	C	A	C	A	C	T	A	G	C	C	G	G	0	S
MW3	4	MW3-d4-21	MW3-d4-hap05	T	A	T	T	C	G	A	G	A	T	C	G	C	A	C	A	C	T	A	G	C	C	G	G	0	S
MW3	4	MW3-d4-22	MW3-d4-hap05	T	A	T	T	C	G	A	G	A	T	C	G	C	A	C	A	C	T	A	G	C	C	G	G	0	S
MW3	4	MW3-d4-23	MW3-d4-hap05	T	A	T	T	C	G	A	G	A	T	C	G	C	A	C	A	C	T	A	G	C	C	G	G	0	S
MW3	4	MW3-d4-02	MW3-d4-hap05	T	A	T	T	C	G	A	G	A	T	C	G	C	A	C	A	C	T	A	G	C	C	G	G	0	S
MW3	4	MW3-d4-07	MW3-d4-hap05	T	A	T	T	C	G	A	G	A	T	C	G	C	A	C	A	C	T	A	G	C	C	G	G	0	S
MW3	4	MW3-d4-12	MW3-d4-hap05	T	A	T	T	C	G	A	G	A	T	C	G	C	A	C	A	C	T	A	G	C	C	G	G	0	S
MW3	4	MW3-d4-14	MW3-d4-hap05	T	A	T	T	C	G	A	G	A	T	C	G	C	A	C	A	C	T	A	G	C	C	G	G	0	S
MW3	4	MW3-d4-03	MW3-d4-hap06	T	A	T	T	C	G	A	G	A	T	T	G	C	A	C	A	C	T	A	G	C	C	G	G	0	S
MW3	5	MW3-d5-04	MW3-d5-hap01	C	A	C	T	C	C	A	G	A	T	C	A	T	A	C	C	C	A	A	A	C	C	T	G	0	S
MW3	5	MW3-d5-09	MW3-d5-hap01	C	A	C	T	C	C	A	G	A	T	C	A	T	A	C	C	C	A	A	A	C	C	T	G	0	S
MW3	5	MW3-d5-02	MW3-d5-hap01	C	A	C	T	C	C	A/G	G	A	T	C	A	T	A	C	C	C	A	A	A	C	C	T	G	1	S
MW3	5	MW3-d5-15	MW3-d5-hap02	C	A	T	T	C	C	G	G	A	T	C	A	T	A	C	C	C	A	A	A	C	C	T	G	0	S
MW3	5	MW3-d5-19	MW3-d5-hap02	C	A	T	T	C	C	A/G	G	A	T	C	A	T	A	C	C	C	A	A	A	C	C	T	G	1	S
MW3	5	MW3-d5-13	MW3-d5-hap03	C	A	T	T	C	C	A	G	A	T	C	A	C	A	C	C	C	A	A	A	C	C	T	G	0	S
MW3	5	MW3-d5-10	MW3-d5-hap03	C	A	T	T	C	C	A/G	G	A	T	C	A	C	A	C	C	C	A	A	A	C	C	T	G	1	S
MW3	5	MW3-d5-05	MW3-d5-hap04	T	A	C	T	C	G	A	G	A	T	C	G	C	A	C	A	C	T	A	G	C	C	G	G	0	S
MW3	5	MW3-d5-08	MW3-d5-hap04	T	A	C	T	C	G	A	G	A	T	C	G	C	A	C	A	C	T	A	G	C	C	G	G	0	S
MW3	5	MW3-d5-12	MW3-d5-hap04	T	A	C	T	C	G	A	G	A	T	C	G	C	A	C	A	C	T	A	G	C	C	G	G	0	S
MW3	5	MW3-d5-14	MW3-d5-hap04	T	A	C	T	C	G	A	G	A	T	C	G	C	A	C	A	C	T	A	G	C	C	G	G	0	S
MW3	5	MW3-d5-18	MW3-d5-hap04	T	A	C	T	C	G	A	G	A	T	C	G	C	A	C	A	C	T	A	G	C	C	G	G	0	S
MW3	5	MW3-d5-20	MW3-d5-hap04	T	A	C	T	C	G	A	G	A	T	C	G	C	A	C	A	C	T	A	G	C	C	G	G	0	S
MW3	5	MW3-d5-21	MW3-d5-hap04	T	A	C	T	C	G	A	G	A	T	C	G	C	A	C	A	C	T	A	G	C	C	G	G	0	S
MW3	5	MW3-d5-23	MW3-d5-hap04	T	A	C	T	C	G	A	G	A	T	C	G	C	A	C	A	C	T	A	G	C	C	G	G	0	S
MW3	5	MW3-d5-03	MW3-d5-hap05	T	A	T	T	C	G	A	G	A	T	C	G	C	A	C	A	C	T	A	G	C	C	G	G	0	S
MW3	5	MW3-d5-06	MW3-d5-hap05	T	A	T	T	C	G	A	G	A	T	C	G	C	A	C	A	C	T	A	G	C	C	G	G	0	S
MW3	5	MW3-d5-11	MW3-d5-hap05	T	A	T	T	C	G	A	G	A	T	C	G	C	A	C	A	C	T	A	G	C	C	G	G	0	S
MW3	5	MW3-d5-16	MW3-d5-hap05	T	A	T	T	C	G	A	G	A	T	C	G	C	A	C	A	C	T	A	G	C	C	G	G	0	S
MW3	5	MW3-d5-17	MW3-d5-hap05	T	A	T	T	C	G	A	G	A	T	C	G	C	A	C	A	C	T	A	G	C	C	G	G	0	S
MW3	5	MW3-d5-22	MW3-d5-hap05	T	A	T	T	C	G	A	G	A	T	C	G	C	A	C	A	C	T	A	G	C	C	G	G	0	S
MW3	5	MW3-d5-24	MW3-d5-hap05	T	A	T	T	C	G	A	G	A	T	C	G	C	A	C	A	C	T	A	G	C	C	G	G	0	S
MW3	5	MW3-d5-25	MW3-d5-hap05	T	A	T	T	C	G	A	G	A	T	C	G	C	A	C	A	C	T	A	G	C	C	G	G	0	S
MW3	5	MW3-d5-01	MW3-d5-hap06	T	A	T	T	C	G	A	G	A	T	T	G	C	A	C	A	C	T	A	G	C	C	G	G	0	S
MW3	5	MW3-d5-07	MW3-d5-hap06	T	A	T	T	C	G	A	G	A	T	T	G	C	A	C	A	C	T	A	G	C	C	G	G	0	S
MW3	6	MW3-d6-08	MW3-d6-hap01	C	A	C	T	C	C	A/G	G	A	T	C	A	T	A	C	C	C	A	A	A	C	C	T	G	1	S
MW3	6	MW3-d6-09	MW3-d6-hap01	C	A	C	T	C	C	A/G	G	A	T	C	A	T	A	C	C	C	A	A	A	C	C	T	G	1	S
MW3	6	MW3-d6-16	MW3-d6-hap01	C	A	C	T	C	C	A/G	G	A	T	C	A	T	A	C	C	C	A	A	A	C	C	T	G	1	S
MW3	6	MW3-d6-22	MW3-d6-hap01	C	A	C	T	C	C	A/G	G	A	T	C	A	T	A	C	C	C	A	A	A	C	C	T	G	1	S
MW3	6	MW3-d6-01	MW3-d6-hap02	C	A	T	T	C	C	A/G	G	A	T	C	A	T	A	C	C	C	A	A	A	C	C	T	G	1	S
MW3	6	MW3-d6-03	MW3-d6-hap02	C	A	T	T	C	C	A/G	G	A	T	C	A	T	A	C	C	C	A	A	A	C	C	T	G	1	S
MW3	6	MW3-d6-27	MW3-d6-hap03	C	A	T	T	C	C	A/G	G	A	T	C	A	C	A	C	C	C	A	A	A	C	C	T	G	1	S
MW3	6	MW3-d6-02	MW3-d6-hap04	T	A	C	T	C	G	A	G	A	T	C	G	C	A	C	A	C	T	A	G	C	C	G	G	0	S
MW3	6	MW3-d6-05	MW3-d6-hap04	T	A	C	T	C	G	A	G	A	T	C	G	C	A	C	A	C	T	A	G	C	C	G	G	0	S
MW3	6	MW3-d6-10	MW3-d6-hap04	T	A	C	T	C	G	A	G	A	T	C	G	C	A	C	A	C	T	A	G	C	C	G	G	0	S
MW3	6	MW3-d6-11	MW3-d6-hap04	T	A	C	T	C	G	A	G	A	T	C	G	C	A	C	A	C	T	A	G	C	C	G	G	0	S
MW3	6	MW3-d6-13	MW3-d6-hap04	T	A	C	T	C	G	A	G	A	T	C	G	C	A	C	A	C	T	A	G	C	C	G	G	0	S
MW3	6	MW3-d6-15	MW3-d6-hap04	T	A	C	T	C	G	A	G	A	T	C	G	C	A	C	A	C	T	A	G	C	C	G	G	0	S
MW3	6	MW3-d6-17	MW3-d6-hap04	T	A	C	T	C	G	A	G	A	T	C	G	C	A	C	A	C	T	A	G	C	C	G	G	0	S
MW3	6	MW3-d6-26	MW3-d6-hap04	T	A	C	T	C	G	A	G	A	T	C	G	C	A	C	A	C	T	A	G	C	C	G	G	0	S
MW3	6	MW3-d6-28	MW3-d6-hap04	T	A	C	T	C	G	A	G	A	T	C	G	C	A	C	A	C	T	A	G	C	C	G	G	0	S
MW3	6	MW3-d6-04	MW3-d6-hap05	T	A	T	T	C	G	A	G	A	T	C	G	C	A	C	A	C	T	A	G	C	C	G	G	0	S
MW3	6	MW3-d6-06	MW3-d6-hap05	T	A	T	T	C	G	A	G	A	T	C	G	C	A	C	A	C	T	A	G	C	C	G	G	0	S
MW3	6	MW3-d6-07	MW3-d6-hap05	T	A	T	T	C	G	A	G	A	T	C	G	C	A	C	A	C	T	A	G	C	C	G	G	0	S
MW3	6	MW3-d6-14	MW3-d6-hap05	T	A	T	T	C	G	A	G	A	T	C	G	C	A	C	A	C	T	A	G	C	C	G	G	0	S
MW3	6	MW3-d6-18	MW3-d6-hap05	T	A	T	T	C	G	A	G	A	T	C	G	C	A	C	A	C	T	A	G	C	C	G	G	0	S
MW3	6	MW3-d6-20	MW3-d6-hap05	T	A	T	T	C	G	A	G	A	T	C	G	C	A	C	A	C	T	A	G	C	C	G	G	0	S
MW3	6	MW3-d6-21	MW3-d6-hap05	T	A	T	T	C	G	A	G	A	T	C	G	C	A	C	A	C	T	A	G	C	C	G	G	0	S
MW3	6	MW3-d6-24	MW3-d6-hap05	T	A	T	T	C	G	A	G	A	T	C	G	C	A	C	A	C	T	A	G	C	C	G	G	0	S
MW3	6	MW3-d6-25	MW3-d6-hap05	T	A	T	T	C	G	A	G	A	T	C	G	C	A	C	A	C	T	A	G	C	C	G	G	0	S
MW3	6	MW3-d6-19	MW3-d6-hap06	T	A	T	T	C	G	A	G	A	T	T	G	C	A	C	A	C	T	A	G	C	C	G	G	0	S
MW3	6	MW3-d6-23	MW3-d6-hap06	T	A	T	T	C	G	A	G	A	T	T	G	C	A	C	A	C	T	A	G	C	C	G	G	0	S
MW3	6	MW3-d6-12	N/A	C/T	A	C	T	C	G	A	G	A	T	C	G	C/T	A	C	A/C	C	A/T	A	G	C	C	G/T	G	5	M
MW3	7	MW3-d7-04	MW3-d7-hap01	C	A	C	T	C	C	A/G	G	A	T	C	A	T	A	C	C	C	A	A	A	C	C	T	G	1	S
MW3	7	MW3-d7-10	MW3-d7-hap01	C	A	C	T	C	C	A/G	G	A	T	C	A	T	A	C	C	C	A	A	A	C	C	T	G	1	S
MW3	7	MW3-d7-24	MW3-d7-hap01	C	A	C	T	C	C	A/G	G	A	T	C	A	T	A	C	C	C	A	A	A	C	C	T	G	1	S
MW3	7	MW3-d7-17	MW3-d7-hap02	C	A	T	T	C	C	A/G	G	A	T	C	A	T	A	C	C	C	A	A	A	C	C	T	G	1	S
MW3	7	MW3-d7-19	MW3-d7-hap02	C	A	T	T	C	C	A/G	G	A	T	C	A	T	A	C	C	C	A	A	A	C	C	T	G	1	S
MW3	7	MW3-d7-15	MW3-d7-hap03	C	A	T	T	C	C	A/G	G	A	T	C	A	C	A	C	C	C	A	A	A	C	C	T	G	1	S
MW3	7	MW3-d7-01	MW3-d7-hap04	T	A	C	T	C	G	A	G	A	T	C	G	C	A	C	A	C	T	A	G	C	C	G	G	0	S
MW3	7	MW3-d7-03	MW3-d7-hap04	T	A	C	T	C	G	A	G	A	T	C	G	C	A	C	A	C	T	A	G	C	C	G	G	0	S
MW3	7	MW3-d7-05	MW3-d7-hap04	T	A	C	T	C	G	A	G	A	T	C	G	C	A	C	A	C	T	A	G	C	C	G	G	0	S
MW3	7	MW3-d7-14	MW3-d7-hap04	T	A	C	T	C	G	A	G	A	T	C	G	C	A	C	A	C	T	A	G	C	C	G	G	0	S
MW3	7	MW3-d7-16	MW3-d7-hap04	T	A	C	T	C	G	A	G	A	T	C	G	C	A	C	A	C	T	A	G	C	C	G	G	0	S
MW3	7	MW3-d7-18	MW3-d7-hap04	T	A	C	T	C	G	A	G	A	T	C	G	C	A	C	A	C	T	A	G	C	C	G	G	0	S
MW3	7	MW3-d7-21	MW3-d7-hap04	T	A	C	T	C	G	A	G	A	T	C	G	C	A	C	A	C	T	A	G	C	C	G	G	0	S
MW3	7	MW3-d7-02	MW3-d7-hap05	T	A	T	T	C	G	A	G	A	T	C	G	C	A	C	A	C	T	A	G	C	C	G	G	0	S
MW3	7	MW3-d7-06	MW3-d7-hap05	T	A	T	T	C	G	A	G	A	T	C	G	C	A	C	A	C	T	A	G	C	C	G	G	0	S
MW3	7	MW3-d7-08	MW3-d7-hap05	T	A	T	T	C	G	A	G	A	T	C	G	C	A	C	A	C	T	A	G	C	C	G	G	0	S
MW3	7	MW3-d7-09	MW3-d7-hap05	T	A	T	T	C	G	A	G	A	T	C	G	C	A	C	A	C	T	A	G	C	C	G	G	0	S
MW3	7	MW3-d7-12	MW3-d7-hap05	T	A	T	T	C	G	A	G	A	T	C	G	C	A	C	A	C	T	A	G	C	C	G	G	0	S
MW3	7	MW3-d7-13	MW3-d7-hap05	T	A	T	T	C	G	A	G	A	T	C	G	C	A	C	A	C	T	A	G	C	C	G	G	0	S
MW3	7	MW3-d7-20	MW3-d7-hap05	T	A	T	T	C	G	A	G	A	T	C	G	C	A	C	A	C	T	A	G	C	C	G	G	0	S
MW3	7	MW3-d7-22	MW3-d7-hap05	T	A	T	T	C	G	A	G	A	T	C	G	C	A	C	A	C	T	A	G	C	C	G	G	0	S
MW3	7	MW3-d7-23	MW3-d7-hap05	T	A	T	T	C	G	A	G	A	T	C	G	C	A	C	A	C	T	A	G	C	C	G	G	0	S
MW3	7	MW3-d7-07	MW3-d7-hap06	T	A	T	T	C	G	A	G	A	T	T	G	C	A	C	A	C	T	A	G	C	C	G	G	0	S
MW3	7	MW3-d7-11	MW3-d7-hap06	T	A	T	T	C	G	A	G	A	T	T	G	C	A	C	A	C	T	A	G	C	C	G	G	0	S
3D7	N/A	3D7	N/A	C	G	C	T	C	C	G	G	A	C	T	G	C	A	C	C	C	A	A	G	A	T	T	G	0	S
DD2	N/A	DD2	N/A	T	A	T	C	C	G	A	A	T	T	T	A	T	C	A	A	T	A	C	A	A	C	G	T	0	S
R033	N/A	R033	N/A	C	A	T	T	G	C	A	G	A	C	T	–	C	A	C	C	T	T	A	G	A	T	T	G	0	S
W2	N/A	W2	N/A	T	A	T	C	C	G	G	A	T	T	T	A	T	C	A	A	T	A	C	A	A	C	G	T	0	S
HB3	N/A	HB3	N/A	T	G	C	C	C	C	A	G	A	T	C	A	C	A	A	C	T	A	A	G	T	T	T	T	0	S
K1	N/A	K1	N/A	C	G	C	T	C	G	G	A	T	T	T	A	T	C	C	C	T	A	C	G	C	C	G	T	0	S
