# Supplementary material for: Intra-host dynamics of co-infecting parasite genotypes in asymptomatic malaria patients
Source: Infect Genet Evol. 2018 Nov;65:414–24. doi: 10.1016/j.meegid.2018.08.018 (PMC6219893; doi:10.1016/j.meegid.2018.08.018)
Supplement: Table S3 — Complexity of infection estimated from three different methods. Complexity of infection (COI) is an estimate of the number of parasite haplotypes present in a blood sample or infection. COI was estimated using three different methods: MSP genotyping, SNP genotyping and Cloning plus SNP genotyping. The latter gave higher COI values compared with direct SNP or msp1 and msp2 genotyping. This is probably because cloning and SNP genotyping unambiguously determines actual parasite haplotypes present in the infection/blood sample. These data suggest that asymptomatic infections sampled from adults residing in an area of intense malaria transmission exhibit far greater within-host parasite genetic diversity than was previously assumed. [file mmc3.xlsx]

## Sheet: Sheet1
Table S3. Complexity of infection estimated from three different methods. Complexity of infection (COI) is an estimate of the number of parasite haplotypes present in a blood sample or infection. COI was estimated using three different methods: MSP genotyping, SNP genotyping and Cloning plus SNP genotyping. The latter gave higher COI values compared with direct SNP or msp1 and msp2 genotyping. Th…
Participant ID	Sampling Day	COI - MSP genotyping	COI - SNP genotyping	COI - Cloning and SNP genotyping
MW1	1	3	5	9
	2	3	5	9
	3	3	5	4
	4	3	5	8
	5	3	3	9
	6	2	5	8
	7	2	5	4
MW2	1	4	5	10
	2	4	4	7
	3	3	3	10
	4	3	3	10
	5	3	2	7
	6	3	3	7
	7	2	2	10
MW3	1	3	3	6
	2	3	3	6
	3	3	3	6
	4	3	3	6
	5	3	3	6
	6	3	3	6
	7	3	3	6
